# Supplementary material for: CD151 expression marks atrial- and ventricular- differentiation from human induced pluripotent stem cells
Source: Commun Biol. 2024 Feb 28;7:231. doi: 10.1038/s42003-024-05809-2 (PMC10901864; doi:10.1038/s42003-024-05809-2)
Supplement: Supplementary file 3 — Supplementary Data 1 [file 42003_2024_5809_MOESM3_ESM.xlsx]

## Sheet: Sheet1
	CD151high_1	CD151high_2	CD151high_3	CD151low_1	CD151low_2	CD151low_3	p.value	q.value	PC1	PC2
AFP	7077	18104	9526	1805	1930	1988	6.69878e-37	1.2305e-32	0.757803	0.543935
HMGCS2	522	918	322	39	55	19	4.27494e-35	3.92632e-31	0.789102	0.504064
COL6A3	849	821	632	116	82	36	4.94367e-33	3.02701e-29	0.616998	0.736303
APOB	1687	3372	1734	488	464	487	1.14457e-32	5.25616e-29	0.778008	0.527529
SERPINA1	1340	2896	1058	249	332	209	4.76304e-30	1.74985e-26	0.364573	0.802191
LGALS3	285	558	267	35	50	39	6.45657e-30	1.97668e-26	-0.0345777	0.737917
LBH	2646	3037	2466	1052	892	828	2.60082e-29	6.82492e-26	-0.857441	0.367766
TTR	517	703	609	158	118	87	5.61908e-28	1.29021e-24	0.856733	0.471004
C3	208	272	186	24	32	23	1.33998e-26	2.73489e-23	0.349299	0.741925
ETS1	325	291	167	26	25	18	5.0913e-26	9.3522e-23	-0.689037	0.665607
ALB	1097	1770	868	319	210	237	7.16731e-26	1.19688e-22	0.43123	0.568079
SCN7A	633	1100	658	149	155	211	1.08035e-23	1.65374e-20	0.88079	0.387282
FGB	749	1993	1046	239	274	248	3.41096e-23	4.81969e-20	0.896163	0.332647
FN1	13180	15036	7609	3581	3832	2494	8.04427e-23	1.05547e-19	-0.100168	0.866747
LAMB1	1147	1470	534	213	182	126	2.2801e-22	2.79221e-19	-0.947526	0.250945
VTN	287	552	374	68	84	91	2.91089e-21	3.34188e-18	0.839533	0.448666
DLK1	443	386	229	61	33	45	5.96717e-21	6.44771e-18	0.172405	0.896455
COL14A1	380	513	317	94	125	100	5.79847e-20	5.91734e-17	-0.792483	0.510196
SPARC	1547	1275	823	347	259	243	9.32205e-20	9.01246e-17	-0.814673	0.484949
TF	762	2121	1038	267	299	282	9.99133e-20	9.17653e-17	0.479762	0.697083
PIEZO2	280	226	83	16	8	6	7.48456e-19	6.54685e-16	0.436546	0.883007
AGR2	188	395	194	31	43	11	9.87166e-19	8.24239e-16	0.916411	0.33468
ITGA1	267	184	157	16	17	31	1.20994e-17	9.6632e-15	0.327317	0.851691
PLVAP	190	208	68	6	13	2	2.33803e-17	1.78947e-14	0.180949	0.907391
MARCKS	406	722	371	155	119	104	3.461e-17	2.543e-14	-0.469084	0.555295
ANPEP	160	202	145	32	26	12	4.81156e-17	3.39937e-14	0.817442	0.490258
MMRN2	141	174	55	3	3	1	1.82321e-16	1.24039e-13	-0.0590293	0.924554
HGD	89	155	87	11	6	8	3.86285e-16	2.53417e-13	0.740629	0.580836
APOA1	592	1541	838	262	263	265	9.80292e-16	6.2093e-13	0.724997	0.497481
CKB	3567	6167	2980	1686	1690	1486	1.90911e-15	1.13554e-12	0.812112	0.43653
ADGRF5	159	192	60	1	2	1	1.91637e-15	1.13554e-12	-0.0735788	0.943996
MMP1	173	169	119	23	5	3	1.98557e-15	1.13978e-12	0.397066	0.817086
STAB1	350	216	121	29	29	10	2.07192e-15	1.15331e-12	0.274267	0.908576
LCN15	197	345	103	29	23	6	4.42917e-15	2.39292e-12	0.803419	0.43527
APOA2	342	494	207	85	83	74	7.74912e-15	4.06696e-12	0.402423	0.840201
CDH1	243	608	173	43	64	21	8.40985e-15	4.29112e-12	0.414967	0.813435
HNF4A	195	364	132	24	50	20	8.87633e-15	4.40674e-12	0.812077	0.484537
SPINK1	79	145	71	9	8	4	1.58159e-14	7.64533e-12	0.694526	0.622355
FGG	213	546	363	76	69	91	2.3077e-14	1.08693e-11	0.890466	0.351834
CLDN4	198	374	146	34	42	8	2.37854e-14	1.09228e-11	0.516839	0.737438
ERBB3	274	523	226	78	98	70	3.39761e-14	1.52221e-11	-0.883318	0.393711
SULT1E1	106	156	57	7	5	10	5.66256e-14	2.47656e-11	0.735092	0.589812
CXCL12	1095	1160	1007	367	243	410	9.1737e-14	3.91888e-11	-0.37486	0.501437
PTPRB	130	192	49	10	4	9	1.41458e-13	5.90556e-11	0.210788	0.926788
ACTA2	5886	7630	7426	3085	3765	3311	1.95373e-13	7.91681e-11	-0.313019	0.449684
FLRT2	559	516	250	121	91	95	1.98254e-13	7.91681e-11	-0.0281547	0.824499
PLEKHG1	176	258	131	40	48	34	2.09237e-13	8.1776e-11	-0.895028	0.374231
TDO2	91	179	121	17	16	1	2.88936e-13	1.09384e-10	0.521507	0.682836
ALDH1A1	365	687	527	103	62	155	2.91786e-13	1.09384e-10	0.850208	0.392934
VIL1	158	370	136	29	52	27	6.10965e-13	2.24456e-10	0.723494	0.571118
ONECUT2	182	451	127	41	46	31	7.7869e-13	2.80466e-10	0.754627	0.437926
STAB2	199	101	38	7	2	1	8.17114e-13	2.88646e-10	0.315622	0.868536
TENM3	961	816	674	296	234	300	8.52736e-13	2.95545e-10	-0.518208	0.64026
CCDC88C	225	233	104	38	30	30	9.46174e-13	3.21857e-10	0.710148	0.64388
SERPINF2	107	211	87	17	27	13	2.38841e-12	7.97686e-10	0.547358	0.702379
SERPIND1	80	189	88	17	18	9	2.60999e-12	8.56124e-10	0.568053	0.704162
PDGFRB	274	214	240	76	35	37	4.62626e-12	1.49087e-09	0.828199	0.523751
GPC3	763	1217	427	278	204	148	6.51249e-12	2.06255e-09	0.684719	0.691873
GSTA1	100	312	139	30	23	31	6.81221e-12	2.12091e-09	0.803766	0.411773
DUSP9	95	200	71	11	22	10	9.11052e-12	2.78919e-09	0.57003	0.680068
S100A10	122	202	83	24	24	21	1.09095e-11	3.28518e-09	0.527209	0.612304
GNG12	262	324	255	81	53	94	1.27397e-11	3.77445e-09	-0.888335	0.395153
TBX18	580	534	556	198	124	199	1.4977e-11	4.34771e-09	0.414519	0.482154
MEP1A	118	329	157	35	45	13	1.5148e-11	4.34771e-09	0.881288	0.397169
FAM107B	287	355	217	95	115	80	2.22773e-11	6.29556e-09	0.115444	0.916213
BCL6B	124	125	36	5	9	0	2.49073e-11	6.93215e-09	0.22157	0.85314
PPFIA2	118	142	125	33	26	25	2.86899e-11	7.84275e-09	-0.816205	0.216084
CLDN7	78	153	61	5	13	12	2.9033e-11	7.84275e-09	0.591764	0.646853
CCL2	176	81	109	16	17	16	3.1168e-11	8.29747e-09	0.748553	0.571793
ANXA13	80	189	71	18	13	11	3.19083e-11	8.37319e-09	0.903356	0.353412
COLEC11	310	247	187	61	64	74	4.90752e-11	1.26967e-08	0.403812	0.778784
COL3A1	7747	6662	4599	1155	800	414	5.37456e-11	1.37119e-08	0.318414	0.85002
FOXA1	58	188	53	11	4	1	5.60165e-11	1.40955e-08	0.629377	0.652593
EMILIN1	503	534	331	180	194	143	6.05983e-11	1.50423e-08	0.762636	0.517099
PLXND1	945	888	544	303	343	273	6.88801e-11	1.68701e-08	0.828978	0.514351
GNG11	158	197	108	33	47	21	9.75717e-11	2.35828e-08	0.194319	0.871856
SLC39A5	83	166	87	23	18	16	1.10646e-10	2.63955e-08	0.765722	0.546798
TIE1	208	218	64	32	17	13	1.12255e-10	2.6436e-08	0.389045	0.861089
CHGA	63	224	67	11	14	1	1.52283e-10	3.54086e-08	0.446659	0.334573
ITGB8	186	275	112	48	24	40	1.5475e-10	3.55326e-08	0.760735	0.574508
COL6A2	3868	4144	3029	1921	2265	1758	1.59602e-10	3.61943e-08	0.641382	0.67313
LYVE1	90	112	15	0	0	0	1.73011e-10	3.87565e-08	0.222967	0.836658
PRSS42	750	1174	1028	1603	1931	1555	1.98957e-10	4.40319e-08	0.462774	-0.724333
MTTP	210	540	153	63	76	35	2.04274e-10	4.46703e-08	0.775813	0.412998
VIM	3848	4915	2152	1457	1727	980	2.3283e-10	5.03159e-08	-0.611699	0.669959
ABCG2	67	121	60	14	5	2	2.36003e-10	5.04085e-08	-0.0732949	0.765025
AMOT	238	298	136	65	68	49	2.44843e-10	5.16957e-08	-0.390171	0.853846
SERPINE1	278	306	146	79	45	27	2.93022e-10	6.1165e-08	-0.156727	0.78366
MAD2L1	419	378	266	125	56	96	3.30671e-10	6.82484e-08	-0.228303	0.868037
CYP1A1	72	201	80	23	12	7	3.6382e-10	7.42557e-08	0.379455	0.714109
PARP14	125	186	105	32	8	24	3.8512e-10	7.73649e-08	-0.652281	0.62857
FAM83D	500	436	490	188	95	150	3.87477e-10	7.73649e-08	0.34736	0.676458
BST2	326	414	244	127	145	92	5.42519e-10	1.07156e-07	0.314027	0.530559
MYO1B	562	696	393	249	180	201	6.00547e-10	1.17149e-07	-0.875892	0.394172
RNF128	45	131	60	6	11	5	6.05864e-10	1.17149e-07	0.593433	0.634086
A1CF	70	228	58	12	18	8	6.21249e-10	1.18872e-07	0.683611	0.506729
GNG2	265	305	246	108	123	81	7.01117e-10	1.31801e-07	0.876405	0.327579
MMP14	716	741	473	304	183	201	7.03166e-10	1.31801e-07	0.466905	0.808956
ST8SIA4	95	124	43	12	12	6	7.24379e-10	1.33067e-07	0.805772	0.539657
KLF5	89	223	77	12	26	20	7.24412e-10	1.33067e-07	0.587846	0.671079
SULT1B1	36	118	43	3	5	0	9.7026e-10	1.76462e-07	0.717442	0.542572
MACC1	44	155	31	5	3	3	9.84427e-10	1.77284e-07	0.261113	0.876858
CNTN5	166	182	57	27	20	11	9.96975e-10	1.778e-07	-0.914788	0.335739
NT5E	110	118	27	8	6	0	1.07982e-09	1.90723e-07	0.354652	0.850701
DEPDC1	840	778	666	371	205	257	1.13414e-09	1.98409e-07	0.293412	0.721599
MECOM	108	222	68	26	19	5	1.34099e-09	2.32384e-07	-0.743728	0.568244
APLNR	186	162	68	28	24	22	1.42265e-09	2.44231e-07	0.482291	0.789491
MYCT1	95	32	27	0	0	0	1.45706e-09	2.47822e-07	0.31893	0.897792
SULF2	403	373	188	110	81	86	1.55941e-09	2.62797e-07	0.561337	0.682371
ENC1	512	466	173	124	71	50	1.5931e-09	2.66033e-07	0.288976	0.904948
TNFAIP3	579	340	228	100	118	89	1.69038e-09	2.79735e-07	0.253336	0.894913
GABRA2	68	196	47	6	7	15	1.86706e-09	3.06215e-07	-0.251725	0.628686
EMP1	76	98	43	9	11	3	2.07968e-09	3.38068e-07	0.344644	0.857636
FLT4	186	223	79	41	34	19	2.32778e-09	3.75079e-07	0.372418	0.865802
TTK	638	476	388	201	102	150	2.36724e-09	3.7812e-07	0.168552	0.820892
TGFB2	793	1022	607	410	256	301	2.44763e-09	3.8759e-07	-0.876706	0.344495
HIST1H2AJ	1159	654	754	369	252	231	2.809e-09	4.41014e-07	0.106706	0.865508
HMMR	531	464	462	235	149	159	2.95298e-09	4.59689e-07	0.2768	0.763819
ALDH1A2	212	126	119	41	35	18	3.17675e-09	4.90368e-07	0.364875	0.542621
SLC44A4	79	106	52	10	13	13	3.78498e-09	5.79387e-07	0.718876	0.579846
TEK	192	115	53	20	17	4	4.1839e-09	6.35158e-07	0.293108	0.895998
F2	149	285	83	38	42	21	4.42858e-09	6.66792e-07	0.711019	0.499946
APOC1	161	361	144	38	78	23	5.05358e-09	7.54709e-07	-0.148355	0.576942
BEX1	490	553	451	248	273	179	5.25784e-09	7.7888e-07	-0.914381	0.2905
SCGN	53	146	63	17	7	5	5.48514e-09	8.06053e-07	0.784592	0.557209
DLL4	130	131	20	11	4	2	5.5629e-09	8.10992e-07	0.34513	0.899175
CENPE	1036	851	732	427	209	275	6.93762e-09	1.00344e-06	0.185766	0.755246
PLK4	316	321	224	123	97	102	8.30296e-09	1.19154e-06	-0.162057	0.844289
CCNB1	1868	1417	1458	797	527	637	8.51403e-09	1.21236e-06	0.395464	0.663775
FMOD	121	109	84	25	22	24	8.58256e-09	1.21272e-06	0.672206	0.386398
MYO10	240	308	88	54	48	18	1.11079e-08	1.54864e-06	-0.1128	0.788733
COL2A1	4468	5139	3772	2762	2916	2401	1.11286e-08	1.54864e-06	0.0382669	0.784127
LCT	85	147	82	29	17	7	1.19328e-08	1.63858e-06	0.805892	0.357538
NR5A2	86	90	25	6	7	4	1.19533e-08	1.63858e-06	0.730646	0.595645
PCDH12	81	100	25	2	0	0	1.24504e-08	1.6918e-06	0.103701	0.934498
TMSB10	4068	4034	3540	2267	2484	1928	1.25257e-08	1.6918e-06	-0.784697	0.549611
ADGRG6	121	225	90	44	28	25	1.28288e-08	1.72009e-06	-0.816274	0.439409
SFRP5	346	319	149	67	101	67	1.30611e-08	1.73855e-06	0.916691	0.315296
CDH5	296	293	71	13	8	2	1.65173e-08	2.18277e-06	0.287932	0.854487
MYLK	1219	892	651	200	88	125	1.79001e-08	2.34862e-06	0.64617	0.633235
CDX2	44	143	68	2	17	5	1.85885e-08	2.42164e-06	0.827395	0.384329
SULF1	428	280	106	72	58	33	1.96143e-08	2.52612e-06	0.810528	0.569468
HJURP	760	480	542	250	122	190	1.96655e-08	2.52612e-06	0.188244	0.843753
DDR2	563	603	471	259	320	231	1.98763e-08	2.53547e-06	0.931526	0.262723
ANO9	55	94	20	3	1	4	2.08607e-08	2.6427e-06	0.302514	0.825971
THY1	108	49	30	5	6	0	2.31026e-08	2.88542e-06	0.294548	0.857851
TM4SF1	83	70	25	7	0	1	2.31084e-08	2.88542e-06	0.240685	0.858498
SGO2	580	480	330	218	155	126	2.3248e-08	2.88542e-06	0.314323	0.901313
CDC42EP1	105	114	52	17	17	16	2.40065e-08	2.94709e-06	0.316339	0.865938
COL5A1	669	597	356	230	241	159	2.40658e-08	2.94709e-06	-0.940821	0.277295
ESAM	88	98	38	14	9	4	2.48912e-08	3.02799e-06	0.3979	0.848446
WWC1	80	117	61	19	18	15	2.58699e-08	3.12635e-06	-0.520728	0.525653
DPP4	102	239	98	21	23	42	2.74012e-08	3.28975e-06	0.910285	0.337035
TFPI	184	231	84	53	31	23	2.79693e-08	3.33616e-06	-0.0623221	0.868325
FGF23	310	213	91	32	62	34	2.87986e-08	3.41291e-06	0.709638	0.499316
AHSG	216	396	223	106	97	108	3.01173e-08	3.54631e-06	0.0425997	0.733779
SEMA3C	290	401	166	92	111	87	3.091e-08	3.61647e-06	-0.941723	0.220771
CTSE	73	74	27	8	2	3	3.1282e-08	3.63682e-06	0.821807	0.479344
PRSS23	122	201	157	55	55	49	3.30817e-08	3.82187e-06	-0.898616	0.349386
RRM2	511	295	355	155	97	119	3.35015e-08	3.82642e-06	0.36147	0.847507
AC020909.2	2904	3507	3193	4633	5757	3977	3.35376e-08	3.82642e-06	-0.210945	-0.695715
ADGRG2	44	87	52	6	10	8	3.38934e-08	3.84313e-06	-0.81279	0.469932
UNC13C	20	112	51	2	5	4	3.58795e-08	4.04338e-06	0.696924	0.392826
RBM47	48	132	27	1	6	7	4.27682e-08	4.7903e-06	0.270418	0.719985
TENM4	806	897	644	413	431	401	4.36777e-08	4.86252e-06	-0.0445432	0.495945
AMN	37	112	55	10	8	7	4.50449e-08	4.98451e-06	0.605399	0.563587
PCDH17	329	265	133	84	69	49	4.99689e-08	5.49628e-06	-0.574412	0.65282
SH3TC1	170	206	91	39	38	47	5.04474e-08	5.50935e-06	0.213369	0.874666
ARHGDIB	98	56	21	6	3	2	5.06876e-08	5.50935e-06	-0.239006	0.866712
CLU	203	259	191	75	85	93	5.26346e-08	5.68732e-06	-0.814184	0.45787
FGA	322	521	457	119	120	206	5.34173e-08	5.73814e-06	0.848898	0.298281
FGFR3	313	578	237	132	166	113	5.56478e-08	5.94299e-06	0.177258	0.860106
PKHD1L1	128	60	36	9	11	4	5.79585e-08	6.15399e-06	0.303949	0.867248
GUCY1A2	414	567	378	167	265	193	6.32149e-08	6.67353e-06	-0.96376	0.195911
PECAM1	324	283	69	10	9	1	6.66007e-08	6.99079e-06	0.264454	0.906486
APOC3	86	209	140	33	33	44	6.79276e-08	7.08955e-06	0.464636	0.619393
SLC17A4	80	173	66	24	24	7	7.32481e-08	7.60166e-06	0.924495	0.3009
ICAM1	304	114	79	27	34	28	8.34227e-08	8.60894e-06	0.66926	0.621499
PCSK6	198	249	94	53	58	38	8.5215e-08	8.74477e-06	-0.400679	0.846781
ICAM2	52	36	11	0	0	0	8.63399e-08	8.81099e-06	0.0819742	0.917965
MYH7B	6814	8100	6371	10403	10493	8289	9.04415e-08	9.17856e-06	0.822465	-0.350682
MIS18BP1	727	648	392	278	232	217	9.52539e-08	9.61384e-06	-0.11669	0.889111
TCF4	732	864	422	307	333	237	9.61444e-08	9.65069e-06	-0.814793	0.448502
TTC6	34	93	44	6	7	6	9.92139e-08	9.90027e-06	0.738612	0.569084
SERPINE2	64	106	82	25	10	11	9.97087e-08	9.90027e-06	-0.41566	0.587813
DSC3	84	85	30	11	7	1	1.00877e-07	9.96238e-06	0.142149	0.769814
LPAR6	60	72	19	5	0	2	1.03368e-07	1.01538e-05	0.355493	0.865529
FBN1	735	695	521	160	104	44	1.08412e-07	1.05927e-05	0.560369	0.779588
HPN	165	357	112	69	55	31	1.12007e-07	1.0886e-05	0.634506	0.613917
PRKCB	104	120	52	23	19	13	1.12722e-07	1.08978e-05	-0.496346	0.576725
SLC30A10	56	94	36	7	9	9	1.14247e-07	1.09874e-05	0.109855	0.747764
SPAG5	1730	1016	1206	647	401	477	1.16965e-07	1.11903e-05	0.284886	0.780265
PTCHD1	80	160	88	15	12	33	1.20136e-07	1.14341e-05	-0.863099	0.383225
ST14	36	92	41	8	4	6	1.27487e-07	1.20712e-05	0.35216	0.833416
KIF20B	678	602	417	295	217	202	1.29006e-07	1.20994e-05	0.252344	0.813576
ESM1	141	229	32	3	4	0	1.29103e-07	1.20994e-05	0.405088	0.776125
CD93	510	601	200	33	14	3	1.33124e-07	1.2413e-05	0.202906	0.924358
TUBA1C	848	605	592	326	212	276	1.36738e-07	1.26855e-05	-0.482456	0.773032
HABP2	164	540	235	23	43	8	1.40985e-07	1.30138e-05	0.624788	0.581283
LRRC32	142	72	58	19	11	15	1.4255e-07	1.3086e-05	-0.199629	0.651399
CRNDE	111	159	146	47	53	37	1.43191e-07	1.3086e-05	-0.941654	0.199325
GSTA2	56	180	85	15	10	26	1.48947e-07	1.35446e-05	0.820578	0.342708
TCF21	92	53	20	6	4	1	1.5808e-07	1.43043e-05	0.784509	0.561653
LIMCH1	1513	1411	1544	725	380	682	1.68487e-07	1.51713e-05	0.917975	0.238016
FANCD2	1111	909	750	525	349	326	1.87669e-07	1.67466e-05	-0.199051	0.847272
GRHL2	67	80	19	6	4	4	1.87806e-07	1.67466e-05	0.42645	0.71369
HIST1H2BL	1190	615	618	324	265	295	1.9244e-07	1.70769e-05	0.323442	0.852161
EPHB2	1020	1119	777	570	568	457	2.04764e-07	1.80832e-05	-0.145424	0.146154
HIST1H2AB	585	411	403	221	117	162	2.14917e-07	1.88891e-05	-0.244772	0.831897
KPNA2	4569	3126	3532	2113	1374	1504	2.16452e-07	1.89333e-05	0.268505	0.71966
SLC19A3	87	261	96	29	43	9	2.23666e-07	1.94716e-05	0.8096	0.45727
PDZK1	54	59	24	4	2	5	2.41646e-07	2.09377e-05	0.624046	0.66556
SVEP1	513	411	354	192	206	173	2.43418e-07	2.09922e-05	-0.382628	0.661935
ANXA2	1241	1280	1054	578	314	574	2.55606e-07	2.19403e-05	-0.846532	0.470389
PITX1	29	63	27	1	2	3	2.6026e-07	2.22359e-05	0.683453	0.625785
SERPINA5	43	121	56	13	15	6	2.77825e-07	2.36267e-05	0.294987	0.716291
RAB3B	126	265	77	33	50	16	2.80081e-07	2.37088e-05	-0.241638	0.738705
APOA4	210	494	302	113	130	137	2.96739e-07	2.50037e-05	0.896082	0.0776285
ARSI	91	74	44	15	6	0	3.0685e-07	2.57376e-05	0.569229	0.744356
KIF14	966	713	665	395	178	277	3.13353e-07	2.61636e-05	0.361998	0.700965
KIF18A	616	405	395	230	125	151	3.22158e-07	2.6777e-05	0.227946	0.817951
S100A11	55	60	20	5	3	0	3.25356e-07	2.6921e-05	-0.236203	0.858831
KDR	828	788	272	124	80	93	3.42848e-07	2.82411e-05	-0.674417	0.664669
F2RL1	62	94	55	20	8	8	3.453e-07	2.83161e-05	0.846101	0.484922
CLEC14A	43	51	23	4	1	0	3.51571e-07	2.87022e-05	0.205363	0.911093
COL1A2	2039	1363	1149	344	277	107	3.7461e-07	3.04478e-05	0.169898	0.873347
PRRX1	68	50	72	8	14	11	3.81027e-07	3.0833e-05	0.417015	0.515866
HIST1H3J	1006	575	559	344	196	227	3.8424e-07	3.08949e-05	0.0235178	0.895371
FAM111B	274	273	211	110	65	101	3.85156e-07	3.08949e-05	-0.167733	0.870267
SAPCD2	467	323	344	176	137	143	3.88351e-07	3.10158e-05	0.417558	0.566196
MRC1	60	54	21	5	0	3	3.92481e-07	3.12099e-05	0.204417	0.867314
ANXA4	477	890	486	305	341	226	3.96799e-07	3.13095e-05	0.332072	0.753415
SSTR2	49	87	39	12	5	7	3.97142e-07	3.13095e-05	0.485234	0.386001
TICRR	324	216	194	81	102	82	3.99802e-07	3.13845e-05	-0.25046	0.830146
NELL1	333	428	269	179	87	113	4.29873e-07	3.36014e-05	0.925911	0.140475
SEMA3D	164	194	52	40	19	9	4.56552e-07	3.55356e-05	-0.679944	0.646175
DTX4	227	278	107	59	78	25	4.59461e-07	3.56112e-05	0.708077	0.633148
HIST1H2AH	1678	921	1004	585	443	437	4.6302e-07	3.57362e-05	0.0614489	0.864471
ACP5	126	91	35	11	20	7	4.65268e-07	3.57594e-05	0.508324	0.704625
NCAPH	514	298	331	149	65	131	4.72832e-07	3.61894e-05	-0.0958747	0.818901
FCN3	79	44	24	7	0	1	4.80439e-07	3.6619e-05	0.168546	0.927402
DDIT3	667	870	659	942	1269	1045	5.09988e-07	3.87106e-05	0.910205	-0.331313
PCDH1	63	60	13	4	0	0	5.20568e-07	3.9219e-05	0.152147	0.900186
NUF2	364	321	258	142	75	122	5.20956e-07	3.9219e-05	0.130991	0.835503
HSD17B2	32	78	23	5	2	2	5.2484e-07	3.93501e-05	0.546054	0.702232
EPCAM	190	479	208	98	107	101	5.5207e-07	4.12235e-05	0.377467	0.740482
ROBO2	84	136	47	20	20	4	6.22468e-07	4.62919e-05	-0.952166	0.193172
H2AFX	1397	838	747	469	382	386	6.36309e-07	4.71305e-05	0.222959	0.799516
ITGA6	4290	7542	5586	8786	8349	8227	6.48818e-07	4.7864e-05	0.9681	-0.125414
AR	57	59	40	9	9	7	6.74892e-07	4.95883e-05	0.140805	0.542249
ITIH2	113	223	89	47	8	19	7.11859e-07	5.20961e-05	0.106296	0.793264
PTGIS	115	112	40	24	12	10	7.15221e-07	5.21345e-05	0.790872	0.460877
AMBP	271	704	346	95	35	31	7.39907e-07	5.37207e-05	0.279549	0.822838
CDC25C	252	180	197	83	56	78	7.53062e-07	5.44606e-05	0.138071	0.797029
EFNB2	460	746	368	169	266	244	7.7339e-07	5.57114e-05	0.769291	0.50763
COL7A1	3541	4945	3929	5390	7471	4961	7.91703e-07	5.68078e-05	-0.338383	-0.786902
BIN1	256	206	122	81	53	29	8.13501e-07	5.81022e-05	-0.763278	0.327479
TTF2	590	437	390	236	217	179	8.16068e-07	5.81022e-05	-0.561343	0.663232
PTGS2	66	35	16	2	0	2	8.22429e-07	5.8329e-05	0.0880563	0.880262
CPXM2	43	47	27	6	1	1	8.31238e-07	5.87269e-05	-0.108865	0.678356
CD24	547	1186	252	95	100	45	8.39192e-07	5.90618e-05	-0.65362	0.55481
SH3PXD2B	412	470	299	181	209	187	8.57312e-07	6.01067e-05	-0.351982	0.615352
RFX6	17	65	42	4	3	1	8.67348e-07	6.05792e-05	0.646241	0.600203
MELK	412	264	271	147	76	100	8.74786e-07	6.08672e-05	-0.22357	0.859011
ARL6IP1	1331	1610	1109	876	627	648	8.89223e-07	6.16383e-05	0.28364	0.820978
NPR3	164	147	64	42	22	23	9.68709e-07	6.68955e-05	0.12782	0.878988
RACGAP1	1466	1011	1078	663	412	481	9.75009e-07	6.69078e-05	0.225355	0.808637
HHEX	37	75	14	0	3	0	9.76172e-07	6.69078e-05	-0.0253157	0.885585
ANGPT1	2153	3384	2415	1011	1888	1207	1.0273e-06	7.01502e-05	-0.622336	0.422711
SLCO2B1	70	162	85	8	27	29	1.16239e-06	7.90812e-05	0.845227	0.29125
LAMA5	3881	4375	2862	5255	6501	4546	1.20658e-06	8.17847e-05	0.760874	-0.372072
FN3K	186	260	178	378	415	277	1.26626e-06	8.55146e-05	0.710053	-0.582023
EMCN	42	42	18	0	0	1	1.27673e-06	8.59057e-05	0.0647861	0.913611
NEK2	570	373	482	229	126	184	1.31239e-06	8.79828e-05	0.351739	0.624662
FABP1	185	225	95	68	30	15	1.36578e-06	9.09945e-05	0.663248	0.697319
FLT1	2497	2699	2327	1599	1394	1483	1.36722e-06	9.09945e-05	0.22704	0.0184617
LAMA4	473	438	487	131	117	248	1.39004e-06	9.18782e-05	-0.970196	0.18162
KIAA1211L	71	72	35	15	7	4	1.3905e-06	9.18782e-05	-0.123333	0.732324
ADGRL4	40	66	10	1	0	0	1.42433e-06	9.37763e-05	-0.429742	0.796852
PKP3	32	60	16	2	1	2	1.5094e-06	9.90217e-05	0.446046	0.839981
FANCI	1403	908	820	541	389	436	1.57841e-06	0.000103181	-0.300683	0.800028
ECT2	1093	932	842	584	360	398	1.68737e-06	0.000109665	0.0861143	0.791173
CHST2	54	38	16	3	2	1	1.68954e-06	0.000109665	-0.829017	0.405457
CDCA2	670	384	401	239	153	163	1.71547e-06	0.000110956	-0.488518	0.786355
RIMS4	59	67	42	12	13	5	1.73932e-06	0.000111718	-0.832574	0.513059
TUBA1A	3549	3886	2923	2399	1960	1672	1.73942e-06	0.000111718	-0.898845	0.3531
JAML	29	70	40	2	8	6	1.78997e-06	0.000114564	0.53506	0.532899
KNTC1	1342	1384	963	752	688	628	1.9178e-06	0.000122184	-0.385258	0.770133
HGF	114	66	61	25	6	9	1.92703e-06	0.000122184	0.843332	0.488344
PHLDB2	364	478	328	216	218	186	1.92898e-06	0.000122184	-0.67789	0.287754
OLFML3	144	139	69	38	29	32	1.9543e-06	0.000123363	-0.903525	0.412517
CCNB2	893	487	646	350	197	230	2.13015e-06	0.000134003	0.0828101	0.696818
IHH	24	101	24	2	5	5	2.2209e-06	0.000139234	0.760474	0.398815
FLI1	75	42	10	4	0	0	2.24617e-06	0.00014034	0.284009	0.923742
GAS2L3	495	402	373	241	159	157	2.30116e-06	0.000143288	0.600977	0.536263
PCDH7	725	924	711	215	481	377	2.36436e-06	0.000146726	-0.975528	0.145759
IRF8	38	64	29	5	6	6	2.39747e-06	0.00014828	0.36977	0.630002
CDH17	124	275	116	69	30	43	2.40706e-06	0.000148373	0.930162	0.274497
C3orf52	182	136	133	34	23	62	2.51976e-06	0.000154801	-0.642802	0.553262
PLG	76	149	88	39	30	18	2.57981e-06	0.000157962	0.471668	0.720674
GLDC	89	137	67	37	21	13	2.59138e-06	0.000158143	-0.144036	0.75402
MAL2	43	132	40	7	16	11	2.78142e-06	0.000169178	0.680872	0.596708
CLDN5	63	52	11	5	1	0	2.80181e-06	0.000169856	0.270142	0.912313
CRYBG1	37	92	40	5	11	10	2.83824e-06	0.000171499	0.815149	0.468104
HIST1H1A	690	447	515	287	252	208	2.94847e-06	0.000177575	-0.139159	0.880684
BOC	340	394	251	186	153	118	3.01215e-06	0.000180818	0.237938	0.395717
CFI	43	24	26	1	3	1	3.03939e-06	0.000181859	0.150727	0.826505
CENPH	292	380	252	146	138	159	3.15984e-06	0.000188451	-0.398882	0.773959
ITPR3	122	280	109	49	69	21	3.17862e-06	0.000188958	0.724603	0.530756
ADGRG1	55	66	35	11	11	4	3.32229e-06	0.000196862	0.536793	0.712701
PBK	460	266	315	152	82	134	3.33703e-06	0.0001971	0.0889585	0.813673
ACVRL1	47	39	16	1	0	1	3.48353e-06	0.000205093	-0.061483	0.950056
SKA1	409	246	246	149	74	87	3.65616e-06	0.000214569	0.215114	0.798726
FAM111A	381	339	256	174	128	132	3.71714e-06	0.000217453	-0.222882	0.911056
APOLD1	691	598	455	340	286	219	3.73372e-06	0.000217729	0.483664	0.81528
LMNB1	1397	1287	991	724	757	593	3.80654e-06	0.000221273	0.0362404	0.797997
KCNJ5	3176	3792	3417	4699	4784	4227	3.97652e-06	0.000230425	0.490255	-0.0813425
CACHD1	305	284	95	92	46	47	4.07664e-06	0.000235484	-0.948614	0.286193
TMTC2	180	194	127	55	82	62	4.18788e-06	0.000241151	-0.919996	0.321545
ESRP1	52	183	51	23	7	16	4.2845e-06	0.000245944	0.518698	0.646251
SULT2A1	25	54	19	0	3	0	4.51922e-06	0.000258609	#N/A	#N/A
IGFBP7	2624	3420	2672	1754	2156	1828	4.63145e-06	0.000264209	-0.849594	0.328542
CKAP2	1454	1086	997	673	424	552	4.72109e-06	0.000268261	0.207768	0.751046
SOX4	2011	2796	2059	1424	1328	1458	4.7317e-06	0.000268261	0.752224	0.45627
NET1	569	696	469	279	331	334	4.82766e-06	0.00027286	-0.889981	0.296547
SMC4	3120	2325	1990	1514	995	1108	4.93899e-06	0.000278295	0.263107	0.823748
SLC2A4	1934	2307	1948	2671	2994	2415	4.95562e-06	0.000278379	0.620252	-0.70446
ZWINT	877	476	590	319	180	259	4.97286e-06	0.000278495	-0.244278	0.836937
APOE	1385	2579	1294	970	916	911	4.99284e-06	0.000278764	-0.318741	0.481237
F2RL2	61	57	12	3	6	0	5.03316e-06	0.000280164	0.3504	0.847343
CDH3	633	586	503	329	313	291	5.06129e-06	0.000280879	-0.749859	0.377246
HIST2H3D	253	272	197	128	113	95	5.34248e-06	0.00029559	-0.00354785	0.851158
CDC6	627	382	377	222	179	190	5.61689e-06	0.00030984	-0.487616	0.679644
RFLNB	97	171	102	49	48	33	5.67345e-06	0.000312023	-0.499459	0.739908
HIST1H2AL	631	358	301	216	145	122	5.80268e-06	0.000318177	0.220008	0.825591
NUAK2	273	172	88	70	38	35	6.0264e-06	0.000329461	0.87673	0.43082
TUBA1B	13598	11881	11636	8479	6545	6149	6.19493e-06	0.00033767	-0.4799	0.75674
AKR1D1	78	123	46	23	5	17	6.61759e-06	0.000359641	0.803185	0.480765
CENPA	241	139	167	83	40	51	6.84832e-06	0.000371082	0.35435	0.686305
CDKN3	330	230	336	145	95	119	7.37433e-06	0.000398409	0.482835	0.627405
MXD3	599	322	416	225	120	160	7.42078e-06	0.000399743	0.235345	0.758561
MEST	1015	1227	673	581	452	483	8.09568e-06	0.000434823	-0.888304	0.347627
GNRH2	57	164	67	16	32	21	8.21353e-06	0.000439867	0.871259	0.268907
MISP	24	59	33	4	7	3	8.39582e-06	0.000448322	0.639892	0.531224
CNTN4	395	394	393	226	143	185	8.57296e-06	0.000456454	0.85356	0.369242
TNNT3	572	1055	784	1067	1404	1152	8.755e-06	0.0004648	0.688551	-0.351876
SHROOM4	159	99	53	23	9	30	8.99398e-06	0.000476111	-0.489793	0.665158
CARD10	63	84	32	14	14	7	9.04644e-06	0.000477512	0.301839	0.851179
POLR2A	591	680	657	801	1274	953	9.22696e-06	0.000485645	0.213788	-0.706017
MPZL2	33	149	34	10	11	11	9.64582e-06	0.000505641	0.6787	0.545647
GFRA1	174	164	134	74	50	60	9.66192e-06	0.000505641	0.0582518	0.745979
HIST1H3H	1620	1009	999	681	566	505	9.86948e-06	0.000515035	-0.0639291	0.843862
CDHR5	50	122	41	15	19	10	1.00054e-05	0.000520647	0.386913	0.52465
PDE2A	57	88	14	5	10	1	1.0069e-05	0.000522478	0.272347	0.838178
HIST1H3A	1504	1043	949	676	575	511	1.02255e-05	0.000529107	-0.0486161	0.856919
SMC2	1740	2151	1502	1123	1321	1060	1.04004e-05	0.000536641	-0.0250184	0.663806
CDCA5	431	275	349	184	68	115	1.09814e-05	0.000565036	-0.262515	0.807918
TROAP	620	278	343	189	165	123	1.10489e-05	0.00056692	0.234424	0.710326
MYBL1	184	166	153	78	57	69	1.11098e-05	0.000568457	-0.0881272	0.835884
SEZ6L2	72	82	60	20	26	8	1.12597e-05	0.000573211	0.466392	0.552464
BASP1	185	248	115	71	71	74	1.12651e-05	0.000573211	-0.759126	0.414384
BLM	296	253	174	123	80	90	1.13711e-05	0.000577004	-0.175925	0.839004
SLC7A7	47	75	33	13	9	7	1.14852e-05	0.000581189	0.579498	0.732403
ARSD	525	513	460	283	301	261	1.17268e-05	0.000591784	-0.934368	0.313999
ESCO2	213	143	88	64	26	31	1.18695e-05	0.000597344	-0.0925255	0.885074
FXYD3	63	135	34	22	10	11	1.22786e-05	0.000616245	0.912119	0.331245
CORO2A	58	126	45	12	27	10	1.30001e-05	0.000650256	0.647502	0.627477
ADAM12	27	37	22	3	3	1	1.30271e-05	0.000650256	#N/A	#N/A
DDIAS	134	110	80	42	34	32	1.36491e-05	0.00067946	-0.460546	0.800774
SESN3	845	988	636	520	280	374	1.39167e-05	0.000690908	-0.844224	0.393387
TPPP3	171	140	98	44	36	57	1.43668e-05	0.000711331	0.56979	0.387937
EPHA1	12	78	32	5	2	3	1.44533e-05	0.000712933	0.402929	0.697883
AC100803.3	37	86	62	136	169	110	1.44768e-05	0.000712933	0.336999	-0.849204
AC109583.3	97	171	119	199	287	212	1.46654e-05	0.000720291	0.23134	-0.766151
FLNB	2195	2584	1715	1427	1392	1276	1.47606e-05	0.000723033	0.845092	0.341236
MYBL2	531	272	310	184	125	129	1.49767e-05	0.000727588	-0.393745	0.724516
GIMAP4	37	49	9	3	0	0	1.4982e-05	0.000727588	0.10899	0.958331
TBX2	315	290	157	125	108	57	1.50195e-05	0.000727588	-0.956376	0.213938
ROBO1	642	620	360	303	284	205	1.50393e-05	0.000727588	-0.927688	0.258442
CGN	128	353	120	59	84	54	1.50808e-05	0.000727588	0.69629	0.517093
ZG16	15	92	25	4	5	3	1.50912e-05	0.000727588	0.831607	0.416341
CPNE5	5464	5768	5242	7457	7976	6362	1.51702e-05	0.00072948	0.93507	-0.236489
SPINT1	125	228	102	66	58	27	1.64368e-05	0.000788324	0.692489	0.606223
H2AFZ	1787	2050	1730	1118	1173	1226	1.66583e-05	0.000796863	-0.455283	0.709957
PPM1H	333	413	299	140	206	190	1.71011e-05	0.00081414	0.55619	0.429751
CP	41	93	39	14	6	12	1.71081e-05	0.00081414	0.554147	0.598942
CCNF	724	554	474	320	308	273	1.72599e-05	0.000819242	0.354623	0.763867
NPR1	43	41	18	0	5	4	1.82501e-05	0.000864009	0.109174	0.817223
GJB1	22	57	41	2	10	1	1.89001e-05	0.000892481	0.584973	0.66189
HAVCR1	72	175	38	15	30	15	1.89681e-05	0.000893399	0.871583	0.247925
KLB	7	69	34	2	3	2	1.94103e-05	0.000911885	0.217616	0.646329
TUBB	18466	15898	14022	10949	9703	8546	1.97929e-05	0.00092749	-0.6426	0.701732
DSEL	177	261	180	70	124	83	2.00185e-05	0.000935676	-0.89351	0.0469258
TNFAIP8L1	327	262	212	145	109	104	2.03874e-05	0.000950496	0.144675	0.833724
ITGA2	111	89	36	27	6	8	2.07746e-05	0.000966099	-0.568669	0.661349
TGFBI	68	91	61	30	10	6	2.09141e-05	0.000970127	0.234298	0.829908
FER1L6	91	150	51	37	14	19	2.12668e-05	0.000984007	0.685434	0.419277
CHEK1	372	317	254	191	119	97	2.13208e-05	0.000984025	-0.490379	0.728369
CD34	41	45	25	9	2	2	2.15612e-05	0.000992627	0.309866	0.798345
OIT3	579	302	126	51	22	12	2.20996e-05	0.00101487	0.45071	0.866901
FAM83F	123	208	122	71	67	48	2.2443e-05	0.00102807	0.933085	0.247092
UNC5C	1475	1750	877	822	805	542	2.25688e-05	0.00103126	-0.596028	0.570415
NCAPG2	753	586	548	394	253	272	2.27974e-05	0.00103732	-0.0824195	0.873966
DTL	687	420	459	265	122	226	2.28144e-05	0.00103732	-0.448321	0.711343
KIF22	1851	1349	1243	951	741	635	2.29172e-05	0.00103942	0.0988117	0.88808
ENGASE	2778	3118	2608	3790	3844	3284	2.30223e-05	0.00104162	0.904982	-0.301494
PCK1	111	142	38	35	9	11	2.31834e-05	0.00104633	0.753693	0.565509
RBP1	864	637	525	405	278	291	2.46542e-05	0.00110998	0.287822	0.792831
SDK1	1075	1436	1064	1502	2056	1358	2.47951e-05	0.00111149	-0.0959553	-0.5079
IRF6	50	101	47	22	14	11	2.48087e-05	0.00111149	-0.872539	0.448834
LCP1	88	172	75	33	49	27	2.52201e-05	0.00112717	0.325215	0.695005
STK10	192	153	82	46	48	52	2.59663e-05	0.00115771	-0.867919	0.413325
IRX5	67	60	43	16	14	12	2.63679e-05	0.00117173	-0.9209	0.221116
SMOC1	205	185	98	64	44	64	2.64084e-05	0.00117173	0.66619	0.415587
ESRP2	54	113	34	18	15	10	2.65384e-05	0.00117466	0.324723	0.792783
BCAR3	398	379	336	193	202	203	2.67733e-05	0.00118221	0.964397	0.21437
TNC	574	566	209	180	228	131	2.68531e-05	0.00118289	0.0462403	0.250301
AQP3	63	85	71	27	17	21	2.71793e-05	0.00119439	0.726884	0.441645
MCM10	367	201	225	119	92	107	2.79107e-05	0.00122361	-0.498009	0.686645
HIST1H3I	438	312	246	191	118	106	2.80304e-05	0.00122593	-0.0587774	0.849141
CAV1	1250	1853	1398	1990	1953	1965	2.89924e-05	0.00126345	0.967793	-0.0386783
EFS	274	255	161	112	120	68	2.90603e-05	0.00126345	0.183772	0.682638
NEAT1	8582	10721	6411	11694	14647	9502	2.90947e-05	0.00126345	-0.0165831	-0.650545
KITLG	102	139	88	49	33	38	2.92893e-05	0.0012689	0.641087	0.640976
ADARB1	627	772	671	886	1007	917	2.98008e-05	0.00128803	0.82361	-0.464577
PREX2	226	215	68	62	60	29	3.08685e-05	0.00133104	-0.806034	0.301957
BRIP1	495	355	250	183	88	151	3.10617e-05	0.00133377	-0.371939	0.79963
SEMA6A	294	377	250	108	207	128	3.11189e-05	0.00133377	-0.0393719	0.631466
FOXC1	76	65	35	20	4	3	3.11496e-05	0.00133377	0.683156	0.62901
SLC22A23	206	169	134	87	55	60	3.18418e-05	0.00136024	-0.912266	0.150737
CORIN	4256	4888	5123	2709	3089	3093	3.19851e-05	0.00136319	-0.834937	0.134062
KCNV1	61	38	6	4	2	0	3.29007e-05	0.00139897	-0.57611	0.729795
HIST1H4A	988	573	579	403	334	266	3.32144e-05	0.00140904	0.0968904	0.836451
SPC25	175	109	83	44	32	42	3.33032e-05	0.00140955	-0.0393374	0.890338
MFNG	61	35	21	6	7	0	3.36208e-05	0.00141973	-0.411147	0.630193
SCD5	168	150	88	50	28	54	3.41143e-05	0.00143726	-0.365444	0.683048
GRAMD1B	233	210	181	81	50	106	3.44047e-05	0.00144618	-0.965799	0.10118
CEP55	333	259	267	170	67	91	3.57279e-05	0.00149656	-0.0624764	0.771938
CDH6	290	392	106	56	31	13	3.57662e-05	0.00149656	-0.146132	0.803112
KIF15	402	261	245	177	103	80	3.63659e-05	0.00151819	0.167916	0.874702
SNTB1	43	141	45	17	17	17	3.65716e-05	0.00152332	0.638499	0.628127
ARNT2	234	228	164	104	89	97	3.68368e-05	0.0015309	0.561622	0.65376
MALRD1	34	74	41	5	16	1	3.6943e-05	0.00153184	0.669889	0.4294
ARAP3	89	66	25	16	12	5	3.74334e-05	0.00154868	-0.141753	0.827574
GMNN	512	519	443	283	306	274	3.84401e-05	0.00158676	-0.332992	0.7733
NGFR	124	117	80	30	31	47	3.86154e-05	0.00159042	0.344839	0.807253
PKHD1	52	37	8	3	0	3	3.90041e-05	0.00160283	#N/A	#N/A
BMPR1B	35	43	21	6	5	2	3.98052e-05	0.0016321	-0.456039	0.396533
EXO1	175	192	164	88	30	66	4.10093e-05	0.00167773	-0.550161	0.662199
LMO2	40	54	15	1	7	4	4.20471e-05	0.00171636	-0.490342	0.662206
SPOCK1	532	879	616	207	428	360	4.35993e-05	0.00177578	0.520762	0.435704
SAMD11	307	522	371	172	231	226	4.42763e-05	0.00179936	0.304058	0.109312
CENPU	474	333	246	202	110	120	4.45861e-05	0.00180795	-0.39706	0.797614
NFKBIZ	999	1124	642	527	620	414	4.4993e-05	0.00181918	-0.373673	0.720253
PPFIA4	5973	8766	6273	8140	12113	8100	4.5061e-05	0.00181918	0.779357	-0.431415
RAB8B	113	150	57	44	32	24	4.9122e-05	0.00197878	-0.814453	0.512802
TAGLN2	252	212	132	97	90	64	4.94244e-05	0.0019866	0.523594	0.508358
SLC7A2	1526	2442	1625	1246	1274	1110	5.07396e-05	0.00203501	0.852837	0.174509
AC128688.2	61	31	26	6	4	8	5.31646e-05	0.00212708	-0.53602	0.648659
WDHD1	498	515	367	277	249	246	5.32667e-05	0.00212708	-0.344624	0.783757
COL26A1	78	110	41	24	22	4	5.36476e-05	0.00213764	0.518751	0.711793
LAYN	33	24	15	2	1	2	5.42034e-05	0.00215511	-0.226779	0.895564
TLR4	26	46	24	7	3	2	5.45013e-05	0.00216146	0.567806	0.694413
SEMA3G	215	315	246	320	552	387	5.45985e-05	0.00216146	0.595427	-0.652226
SDK2	1034	1583	1051	1461	2830	1511	5.51837e-05	0.00217993	-0.345662	-0.767829
APOL6	36	100	25	7	15	3	5.57797e-05	0.00219875	0.220274	0.805387
FOXP2	94	152	66	45	26	30	5.83872e-05	0.00229661	0.770436	0.539629
BORA	253	184	154	90	87	83	6.06959e-05	0.00237837	0.31607	0.799497
PARPBP	148	156	72	56	30	39	6.0725e-05	0.00237837	0.0322173	0.773247
GALNT17	273	422	205	499	682	347	6.42431e-05	0.00250357	-0.644021	-0.456308
PCNA	1312	1299	1173	810	778	785	6.42885e-05	0.00250357	-0.597033	0.598011
CENPK	174	151	149	75	55	72	6.43304e-05	0.00250357	-0.365341	0.777964
FILIP1L	147	145	95	64	38	45	6.45757e-05	0.0025078	0.76187	0.540541
CAMK2B	1146	1637	1214	1637	1973	1496	6.47702e-05	0.00251005	0.841485	-0.449413
FBLN1	337	296	131	138	75	54	6.54271e-05	0.00253017	-0.0276939	0.938065
TPM3	1144	1338	902	721	787	663	6.76972e-05	0.00261246	-0.768008	0.618296
SPON1	36	23	24	5	3	0	6.81395e-05	0.00262402	-0.523367	0.582874
HIST1H2BD	3587	2320	2398	1691	1460	1395	6.87559e-05	0.00264221	-0.084661	0.854858
KCNS3	34	52	24	9	0	0	6.92523e-05	0.00265573	-0.0456484	0.699756
CTSV	510	671	635	378	356	351	7.07672e-05	0.00270817	0.697847	0.559334
BNC1	244	145	79	64	51	37	7.11663e-05	0.00271778	0.723709	0.571658
AUTS2	1615	1710	1241	1914	2433	1846	7.13178e-05	0.00271792	0.824299	-0.412415
ZNF107	248	270	135	101	104	90	7.29682e-05	0.00277506	-0.169102	0.856128
CXCL2	74	24	8	1	6	0	7.40487e-05	0.00281033	0.418266	0.760895
AMZ1	293	379	270	526	540	349	7.63456e-05	0.00289153	0.884843	-0.307131
TNIK	2186	2937	2441	3115	3306	2964	7.69399e-05	0.00290714	0.816759	-0.27295
CASC15	128	126	45	26	16	36	7.70742e-05	0.00290714	0.550434	0.641106
OAF	22	39	23	5	3	2	7.93879e-05	0.00298827	-0.633215	0.722733
SH3D21	1193	1770	1356	1698	2436	1700	8.13772e-05	0.00305689	0.798276	-0.43441
SERPINI1	309	650	286	181	246	172	8.16682e-05	0.00305875	-0.797886	0.384791
ARHGAP11B	311	180	188	117	84	82	8.17598e-05	0.00305875	0.0476065	0.822176
CXADR	460	749	510	298	397	319	8.39815e-05	0.00313548	-0.925656	0.218445
CTSC	506	802	619	385	328	389	8.55936e-05	0.00318919	-0.917657	0.254632
KDELC2	431	367	271	186	159	189	8.67738e-05	0.00322661	-0.782664	0.540603
TMSB4X	854	882	390	271	132	137	8.71749e-05	0.00323498	-0.590019	0.661068
GGH	289	241	191	133	117	100	8.80956e-05	0.00326256	-0.3167	0.797128
COL9A3	144	103	60	24	35	38	9.09126e-05	0.00336011	-0.788515	0.510194
PLCG2	2154	3065	2200	3147	3946	2577	9.11036e-05	0.0033604	0.941267	-0.125292
SCN9A	73	121	48	24	31	20	9.15667e-05	0.00337072	-0.706642	0.555769
LIF	38	25	27	5	6	1	9.2524e-05	0.00339915	0.498713	0.78044
POLQ	770	449	428	321	243	210	9.28246e-05	0.00340338	-0.116515	0.746061
BRCA1	558	569	477	322	271	321	9.31565e-05	0.00340875	-0.357039	0.672927
GDF6	22	21	2	0	0	0	9.36909e-05	0.00342149	#N/A	#N/A
PDE5A	128	142	39	43	15	9	9.41069e-05	0.00342986	-0.810376	0.540039
DEPDC1B	197	154	147	91	37	57	9.70737e-05	0.00353099	0.18089	0.830355
LMNB2	2735	2434	2393	1614	1705	1518	9.8347e-05	0.00357023	-0.0863806	0.788877
CRB3	43	56	26	8	11	7	9.98985e-05	0.0036194	0.417038	0.731965
CCNE2	111	94	90	40	39	36	0.000100159	0.00362169	-0.345641	0.843641
SHCBP1	432	246	228	178	87	89	0.000104214	0.00376093	-0.114483	0.831899
ASPM	1978	1712	1315	772	365	519	0.000104932	0.0037794	0.327861	0.792015
SLC13A5	48	76	34	3	12	16	0.000105779	0.00380245	0.597629	0.613475
SGO1	152	118	157	81	33	34	0.00010796	0.00387329	0.101546	0.771705
DACT2	37	44	15	6	5	1	0.00010971	0.00392837	0.555362	0.762158
TM4SF4	179	450	159	53	45	9	0.000110258	0.00394035	0.774972	0.468842
PIF1	354	194	211	125	84	107	0.000111409	0.00397374	0.432296	0.595513
CD276	1264	1410	1111	775	978	750	0.000111701	0.00397643	-0.60922	0.577032
LARGE1	2245	3335	2587	3220	3994	3080	0.000112183	0.00398586	-0.437017	-0.691065
CA2	32	71	52	8	10	17	0.000116381	0.00412705	-0.490853	0.5047
ADAMTS18	107	159	18	21	25	5	0.000116903	0.00413291	0.424567	0.653663
ACOT11	2651	3198	2914	3731	4228	3181	0.000116997	0.00413291	-0.081445	-0.698582
SCT	54	67	33	13	17	9	0.000117969	0.00415927	-0.934142	0.280669
DDC	21	77	37	8	12	3	0.000118966	0.00417847	-0.351246	0.345875
SKA3	257	128	152	89	49	60	0.000119033	0.00417847	0.115109	0.827943
CDCA3	558	271	366	222	129	155	0.000119196	0.00417847	0.175244	0.7383
ORC6	507	474	426	306	223	245	0.00011966	0.00418674	-0.100721	0.786917
PDLIM7	1531	1901	1535	1987	2283	1870	0.000120012	0.00419105	0.374113	-0.782841
MYBPC3	48823	55518	50817	62979	71217	58079	0.000120679	0.00419888	0.488195	-0.386032
JPT1	1308	1187	1221	776	650	770	0.000120693	0.00419888	-0.104737	0.772777
MGAM	41	54	22	8	6	8	0.000121477	0.00421815	-0.267743	0.538264
TSPEAR	73	82	92	140	166	152	0.000122204	0.0042354	0.78099	-0.227683
SCNN1A	19	52	24	6	5	1	0.000125969	0.00435767	0.405528	0.751711
SORCS2	771	1210	844	1223	1848	1027	0.000126373	0.00435849	0.751554	-0.381443
FAR2P1	525	779	620	823	1210	734	0.000126467	0.00435849	0.499665	-0.675527
OBSCN	9101	9209	7736	10901	13332	9736	0.000130887	0.00450236	-0.455073	-0.555252
ABAT	6310	8431	6278	9433	9160	7249	0.000132662	0.00455489	0.536965	-0.481925
UBE2T	633	382	442	290	197	215	0.000135316	0.00463556	-0.425117	0.755172
PROCR	61	61	37	12	10	18	0.000135516	0.00463556	0.182288	0.754721
CTNNA2	226	277	103	99	87	55	0.000137028	0.00467618	-0.538269	0.569062
CAMK1D	604	844	785	928	1108	1038	0.000137213	0.00467618	0.974101	-0.155968
BRCA2	289	291	215	169	78	102	0.000137932	0.00469199	-0.339618	0.749755
DANT2	115	130	125	182	239	196	0.000139064	0.00472176	0.0213935	-0.859277
FAM189A2	1517	1886	1542	2194	2066	1939	0.000141173	0.00478452	-0.943296	-0.221414
STON2	104	122	24	26	16	2	0.000141726	0.0047944	0.277773	0.776951
PKD1L2	151	167	157	251	336	200	0.000142076	0.00479741	0.958373	-0.173629
HELLS	578	633	440	327	303	335	0.000143212	0.00482691	-0.317369	0.74537
CKS1B	393	391	389	242	224	212	0.000144212	0.00484512	0.293328	0.755408
DKK1	105	151	93	43	63	42	0.00014428	0.00484512	-0.140742	0.287282
FGFR4	137	207	76	55	64	43	0.000145615	0.00488101	0.869166	0.259108
CLDN1	37	156	38	14	25	4	0.00014913	0.00498973	-0.060847	0.529796
IQSEC1	666	1010	722	937	1434	964	0.000155887	0.00520635	0.246365	-0.74092
PRSS44	104	178	145	207	264	225	0.00015694	0.005232	0.656391	-0.561417
ABCC3	45	57	29	10	14	6	0.000159644	0.00531251	0.740049	0.538181
INPP5J	661	759	615	888	956	800	0.000164347	0.00545911	0.838386	-0.388105
KIF24	399	227	243	145	145	116	0.000167308	0.00554745	-0.032012	0.856463
UBTD2	338	478	326	245	221	205	0.000168975	0.00558799	-0.95462	0.203398
TBC1D1	829	688	644	417	342	439	0.000169139	0.00558799	-0.951504	0.263729
CASP8	22	37	20	4	2	4	0.000174981	0.00577062	0.153046	0.851407
LDLRAD3	167	166	116	66	82	62	0.000175846	0.00578872	-0.62838	0.300989
TRIM38	54	84	26	17	10	11	0.000180024	0.00591566	0.751262	0.535553
DBF4	395	428	309	244	178	199	0.000183203	0.00600939	0.487129	0.753087
DSCC1	187	100	73	47	25	42	0.000184796	0.00604121	-0.148082	0.835056
ATAD5	346	425	263	193	212	186	0.000184831	0.00604121	0.344322	0.737925
ZWILCH	429	531	426	317	275	253	0.00018691	0.00608994	0.0296354	0.712898
TMC4	36	85	24	9	13	8	0.000186985	0.00608994	0.296999	0.776962
ACKR3	88	111	23	25	12	2	0.000187946	0.0061104	-0.386788	0.638185
CRIP2	20784	27792	22202	26871	31074	25801	0.000191239	0.00620647	0.796993	-0.530731
GIMAP8	41	43	10	7	1	0	0.000192699	0.00624284	-0.63766	0.666326
DIO3	47	67	28	12	13	10	0.000197262	0.00637942	0.759934	0.224043
MDK	2221	2406	1617	1120	1550	1281	0.000198232	0.00639952	-0.823897	0.422159
FAM212B-AS1	444	744	503	915	824	626	0.000199571	0.00643145	0.737241	-0.198133
KANK4	28	45	24	9	4	3	0.000202591	0.00651732	-0.41692	0.636108
TBC1D17	567	610	466	716	791	701	0.000203725	0.00654235	0.232336	-0.75235
LAMA1	1952	2060	1250	1237	738	889	0.000204273	0.00654851	0.780492	0.487763
HLA-DRB1	87	242	125	38	71	60	0.000209226	0.00669559	0.57703	0.302269
PLEKHG6	66	79	31	20	17	10	0.000213676	0.00682612	0.734667	0.53561
HLA-E	266	411	219	152	169	160	0.000223658	0.00712799	0.208269	0.736725
BMPER	137	85	55	24	44	20	0.000223902	0.00712799	-0.810505	0.228473
RAD51AP1	305	252	209	165	107	93	0.000224861	0.00714614	-0.106116	0.845287
HAS2	123	146	45	38	35	30	0.000226935	0.0071996	-0.672427	0.59955
ASGR2	44	65	23	9	9	11	0.000228705	0.0072423	0.663626	0.600086
TMPO	2749	3007	2441	2006	1724	1744	0.000229284	0.0072423	0.198468	0.814738
KIAA1524	482	373	295	228	188	185	0.000229464	0.0072423	0.138734	0.811672
MMRN1	95	154	8	19	10	12	0.000230155	0.00725165	0.709434	0.566933
PRR11	451	227	258	156	84	143	0.00023179	0.00729067	0.190899	0.689787
MMP2	204	177	99	50	84	66	0.000234241	0.00735516	0.267677	0.585063
ERRFI1	586	985	592	389	430	459	0.000237066	0.00743117	0.609758	0.479108
CYP2S1	15	28	21	3	2	1	0.000239262	0.00748723	#N/A	#N/A
INCENP	963	521	488	374	276	298	0.000240089	0.00748943	0.0737027	0.816383
IGFBP3	184	374	217	136	156	87	0.000240148	0.00748943	0.0934121	0.179378
DNAJC22	94	97	54	36	30	20	0.00024345	0.00757912	0.37224	0.847602
TLL1	19	14	3	0	0	0	0.000243849	0.00757912	-0.735837	0.46663
E2F7	216	145	135	95	37	53	0.000245017	0.00760257	-0.119954	0.867508
CFTR	6	69	24	3	2	4	0.000252059	0.00780788	-0.820224	0.295427
MASTL	530	421	342	274	222	200	0.000253085	0.00782647	-0.162942	0.872785
UHRF1	435	264	190	185	83	71	0.000256495	0.00791857	-0.506038	0.728658
FMNL3	269	199	136	111	80	75	0.000258104	0.0079497	0.719663	0.653632
KIF12	45	104	49	12	25	20	0.000258368	0.0079497	0.722955	0.511091
ADAMTS7	266	336	195	144	164	127	0.000265072	0.00814234	-0.162849	0.733518
POLD1	622	640	535	382	432	327	0.000271256	0.00831836	-0.794553	0.414847
FBXO5	382	327	266	174	178	180	0.000272844	0.00834299	0.145628	0.81297
RAPGEF5	113	140	32	12	1	1	0.000272967	0.00834299	0.0789508	0.91608
LIPA	290	348	182	138	143	143	0.000274822	0.00838574	0.462816	0.75745
GPBAR1	34	29	20	7	2	3	0.000276265	0.00841577	-0.171404	0.74735
DTYMK	538	556	555	320	331	350	0.000283274	0.008615	0.0133	0.800623
QSOX1	836	1070	918	580	692	613	0.000288047	0.00874202	0.496584	0.674955
CCKAR	32	26	18	4	4	3	0.000288402	0.00874202	#N/A	#N/A
COL13A1	1505	1743	1535	1965	2169	1801	0.000292738	0.00885882	0.591312	-0.500576
ADAMTS3	514	473	404	265	319	251	0.000297834	0.00899117	-0.674827	0.286687
KIF18B	404	193	255	173	68	88	0.000298271	0.00899117	0.16056	0.750386
ITPR2	356	313	202	163	130	144	0.00029858	0.00899117	-0.282189	0.676086
FANCA	398	317	301	173	197	188	0.000301119	0.00905278	-0.0595204	0.772449
KAT2A	1102	1495	1211	1508	2024	1390	0.000302476	0.0090706	-0.247897	-0.799533
NRP1	3945	4376	4512	2688	2489	2986	0.000302699	0.0090706	-0.713633	0.324771
GTSE1	480	264	392	219	94	166	0.000303934	0.00909279	0.257235	0.643731
C21orf58	755	404	488	334	263	222	0.000304605	0.00909802	0.183409	0.780587
NOTCH4	211	192	91	92	57	39	0.000308354	0.00919504	0.469512	0.839571
CKS2	518	432	464	319	163	224	0.000311675	0.00927902	0.146821	0.725176
NCAPG	1046	774	719	371	160	259	0.0003187	0.00947283	0.00428812	0.857354
FGD5	116	70	40	23	20	24	0.000320397	0.00950363	0.732207	0.551533
MYD88	270	167	106	62	89	70	0.000320771	0.00950363	0.161295	0.614526
XRCC2	210	206	169	131	71	51	0.000321919	0.00952018	-0.386154	0.708665
TARID	46	51	28	16	5	2	0.000322367	0.00952018	0.755248	0.467034
CDX1	17	16	20	1	2	0	0.000323228	0.00953029	#N/A	#N/A
HIST1H2BF	832	644	522	425	417	275	0.000325296	0.00957589	-0.111801	0.841852
TCF19	561	423	459	322	224	231	0.000328895	0.00966634	0.28666	0.778037
DNAJB2	2690	3521	3080	3479	4438	3693	0.000330206	0.00968937	0.0314418	-0.874029
EPHA6	11	48	10	0	2	2	0.000331751	0.00971919	-0.725471	0.44443
TMSB15A	181	125	75	61	35	43	0.000339266	0.00992352	0.188024	0.893207
RBP4	56	168	110	32	40	46	0.000341242	0.00996546	0.823399	0.379163
FXYD5	21	15	18	1	2	1	0.000342589	0.00998891	#N/A	#N/A
TRIP13	355	233	261	140	117	155	0.000343678	0.0100048	-0.112922	0.777622
RETREG1	486	893	624	1013	860	879	0.000344961	0.0100263	0.0174263	-0.804416
HMGB2	5253	3710	3874	2879	2584	2328	0.000345563	0.0100279	0.203329	0.761097
THSD4	1041	1125	1019	1221	1605	1375	0.000347023	0.0100544	-0.473691	-0.293012
HIST1H4C	3101	2250	2564	1654	1807	1425	0.000347992	0.0100666	-0.0700199	0.778194
EPB41L2	506	410	230	207	203	161	0.000349692	0.0100998	0.160068	0.91688
RAB27B	20	15	16	0	1	1	0.000351129	0.0101254	#N/A	#N/A
TRIM54	1432	2009	1701	2018	2506	1933	0.000352843	0.0101589	-0.661382	-0.530385
TRMT2A	597	801	626	879	972	733	0.000355852	0.0102295	-0.597853	-0.650961
COLCA1	56	46	14	10	6	0	0.000360103	0.0103355	0.618181	0.627229
RTKN2	194	171	147	108	53	61	0.000361631	0.0103617	0.194855	0.822475
LENG8	4279	4512	3363	5402	5737	4350	0.000362144	0.0103617	0.603567	-0.550572
NCAPD2	3440	2353	2248	1773	1565	1403	0.000365423	0.0104393	0.183672	0.801034
GRM8	40	27	13	0	5	4	0.000372717	0.0106311	-0.625671	0.370928
AC074135.1	64	58	42	12	19	19	0.000375753	0.0107011	-0.62578	0.640757
MMP15	12421	14335	13221	16518	16648	15924	0.000380414	0.0108171	0.717067	-0.439636
RASIP1	72	84	40	25	25	11	0.000382022	0.0108388	0.0194183	0.858831
SLC2A3	9818	15105	10776	13622	15377	13715	0.00038236	0.0108388	0.78891	-0.367333
RRM1	1931	1876	1703	1359	1058	1096	0.000383686	0.0108597	-0.422165	0.728926
TMEM35A	125	164	146	89	44	55	0.000384701	0.0108716	0.536013	0.49965
MET	97	202	91	51	64	49	0.000389918	0.0110022	0.184342	0.603482
GPSM1	2415	3348	2270	3326	3827	2725	0.000391015	0.0110162	0.923851	-0.284048
C15orf52	414	647	489	653	810	598	0.000396375	0.0111501	-0.364532	-0.414617
DIAPH3	267	172	151	107	60	85	0.000406375	0.0114139	-0.57817	0.643258
RASSF2	83	109	14	21	14	5	0.000423889	0.0118877	-0.135364	0.836814
GLI3	159	133	68	52	48	43	0.000427559	0.0119723	-0.895123	0.337384
ADAMTS2	33	54	20	11	6	3	0.000429271	0.0120019	-0.247821	0.745542
IRX3	97	116	84	33	43	49	0.000430232	0.0120105	-0.96798	0.115302
HIST1H4D	3156	2175	2549	1741	1613	1414	0.000432581	0.0120578	0.229472	0.760273
SGCD	197	198	139	105	87	77	0.000434626	0.0120964	-0.971109	0.109819
KCNJ11	347	489	400	535	716	462	0.000443772	0.0123236	0.857965	-0.444272
ERLIN1	315	312	256	171	188	157	0.000444131	0.0123236	-0.557897	0.676566
GBP4	101	71	86	38	21	34	0.000447554	0.0123999	-0.408444	0.405374
PRDM16	40	42	20	8	9	4	0.000449143	0.0124252	-0.952559	0.194168
TNK2	2348	2404	1781	3351	3192	2263	0.000453887	0.0125375	-0.0446547	-0.574369
AC105105.2	19	40	13	0	5	2	0.000454764	0.0125429	0.00768355	0.561534
ATP2B2	195	215	133	401	282	221	0.000461637	0.0127134	0.952527	-0.168214
DSN1	465	434	318	278	229	175	0.000468639	0.0128869	-0.323748	0.768971
RECQL4	442	355	312	240	205	172	0.000475809	0.0130645	0.0457966	0.748132
DAB1	811	970	682	990	1480	909	0.000477109	0.0130806	0.637693	-0.409225
AC110285.2	569	584	483	669	840	689	0.000479934	0.0131385	-0.146771	-0.734852
STEAP2	367	601	396	214	317	268	0.000488292	0.0133277	0.94391	0.111746
CDC25B	611	342	326	245	164	203	0.000488299	0.0133277	0.16694	0.748602
LRP1B	182	142	45	60	25	23	0.000493933	0.0134615	0.515179	0.655391
APBA1	518	311	330	232	153	186	0.000495307	0.013479	-0.162342	0.473569
SEMA3A	1776	2018	1656	1350	1088	1171	0.000499845	0.0135823	-0.922842	0.193062
FZD5	572	674	405	358	354	299	0.000505666	0.0137202	0.948839	0.220695
ESRRB	293	359	323	512	432	416	0.000517954	0.0140329	0.947875	-0.235373
MMS22L	415	531	386	303	297	247	0.000525265	0.01421	-0.422655	0.761869
HIST1H4I	1069	907	813	637	580	523	0.00053033	0.0143259	0.191974	0.719919
TRIL	129	100	21	18	33	7	0.000533312	0.0143853	0.143168	0.81443
MYO18B	18348	20498	19813	24416	26222	21561	0.000534592	0.0143987	0.768569	-0.374166
ZNF714	764	959	765	612	572	496	0.000537064	0.0144441	-0.100869	0.901656
CD9	54	39	9	4	7	5	0.000538716	0.0144674	-0.351343	0.802948
LY6E	445	726	494	308	378	347	0.000550903	0.014773	-0.0550313	0.774808
CYYR1	61	61	24	20	6	6	0.000552722	0.0148002	-0.364482	0.777127
MGRN1	848	927	755	1056	1153	988	0.000555714	0.0148421	0.597303	-0.629263
MGAT4A	388	531	404	274	292	275	0.000555903	0.0148421	0.456619	0.608397
PRR15L	5	60	22	5	2	0	0.000578856	0.0154325	#N/A	#N/A
RAD54L	155	84	76	47	37	36	0.000594873	0.0158366	-0.278822	0.763718
HTRA1	2890	2925	2147	2057	1504	1456	0.000596953	0.0158689	0.594726	0.445724
PKMYT1	290	134	123	87	52	74	0.000598336	0.0158827	-0.288112	0.753448
IL18R1	8	14	7	0	0	0	0.000611799	0.0162166	-0.775361	0.439988
KNSTRN	1015	704	689	564	373	388	0.00061661	0.0163206	0.194379	0.763159
GNAI1	184	240	143	88	98	107	0.000622057	0.0164411	-0.863127	0.417191
SLC9A3R1	288	375	117	126	129	89	0.000624928	0.0164932	0.607267	0.560728
WNT5A	1854	2043	1620	1269	962	1243	0.000634637	0.0167255	0.45284	0.667356
C5	190	286	164	104	139	102	0.000635629	0.0167276	0.381538	0.798633
CENPL	322	286	304	196	173	153	0.000637698	0.0167581	-0.164721	0.778451
COL6A6	132	87	80	47	34	39	0.000660786	0.01734	0.958357	0.189126
TMEM255A	344	383	308	654	412	476	0.000664861	0.0174007	0.364456	-0.618855
GBP2	27	20	14	3	1	3	0.000664993	0.0174007	-0.427933	0.675859
ONECUT1	21	38	18	2	7	3	0.00068233	0.0178289	-0.64159	0.357915
SS18L1	969	1427	1019	1372	1510	1261	0.00068551	0.0178865	0.942493	-0.296319
SCUBE3	177	169	175	87	52	98	0.000690908	0.0180018	-0.963953	0.160954
MLLT6	4829	7109	4863	6359	9296	5844	0.000698257	0.0181556	0.808072	-0.393764
CCNA2	1206	925	858	517	244	287	0.000698785	0.0181556	0.199547	0.782885
NLGN4X	210	216	150	97	119	94	0.000704119	0.0182449	0.908969	0.268019
PDE3B	331	410	295	226	229	188	0.00070421	0.0182449	0.275248	0.807795
POTEF	882	1144	875	1192	1513	996	0.000708517	0.0183306	0.51038	-0.61025
MND1	119	59	54	34	11	23	0.000712183	0.0183996	-0.392056	0.795786
GJA1	212	278	74	53	16	11	0.000719194	0.0185546	-0.859798	0.27423
KIFC1	1379	659	907	430	275	285	0.000723076	0.0186286	0.159479	0.831534
STXBP6	84	110	43	11	45	12	0.000728392	0.0187393	-0.934501	0.282813
HIST1H2AI	1282	644	623	352	227	232	0.000730752	0.0187737	-0.0319635	0.913471
CDK1	1088	931	962	469	185	331	0.000736821	0.0189032	0.190463	0.787131
KCNQ2	189	221	40	71	37	25	0.000746733	0.0191307	0.826727	0.355889
LRR1	281	249	210	152	130	127	0.000751576	0.019228	0.260998	0.723281
CD83	128	97	123	49	44	59	0.000753917	0.0192611	0.269065	0.725302
PRKAG2	5451	7025	5563	7140	7820	6090	0.000755516	0.0192751	0.982447	-0.15227
PHF21A	881	1259	902	1186	1516	1093	0.000761025	0.0193887	-0.476461	-0.587763
PTN	481	327	267	251	131	125	0.00076981	0.0195854	-0.908089	0.275868
GCNT3	9	5	13	0	0	0	0.000777319	0.0197491	#N/A	#N/A
TNFAIP2	156	109	105	71	53	36	0.000778914	0.0197586	0.0953269	0.766928
GGT5	15	14	9	0	1	0	0.000779846	0.0197586	#N/A	#N/A
ADCY5	7326	8511	7415	9433	9773	8327	0.000781881	0.0197829	0.925941	-0.194632
NMNAT2	167	194	168	298	244	241	0.000782984	0.0197835	0.908774	-0.160859
CAV2	1539	1532	1369	2357	1751	1888	0.000788319	0.019891	0.941127	-0.0185631
VCAN	6670	6292	4842	2926	1670	2950	0.00079048	0.0199171	-0.958546	0.119574
TOP2A	6899	4764	4459	2562	1118	1484	0.000791523	0.0199171	0.286649	0.786855
KMT2D	948	870	716	993	1379	1111	0.000803628	0.020194	0.255128	-0.548275
LIG1	977	821	788	526	592	529	0.000808832	0.0202971	-0.489896	0.640332
HIST1H3F	3020	1698	1982	1056	648	753	0.000813112	0.0203766	0.060455	0.875604
LHFPL2	1603	2063	1760	1179	1051	1306	0.000827115	0.0206883	-0.621758	0.289167
TMEM163	684	688	724	1095	896	889	0.000827801	0.0206883	0.726863	-0.210679
NDE1	582	369	426	299	253	203	0.000837296	0.0208971	0.407849	0.763092
MYL3	26502	31349	29250	37750	35876	32018	0.000841675	0.0209779	-0.902546	-0.139685
METTL7A	275	288	225	154	185	120	0.000849634	0.0211476	-0.737507	0.554511
SASS6	141	181	147	89	74	82	0.000851525	0.021166	0.0183946	0.773097
ZNF521	4217	6225	4568	5857	6753	5125	0.000870539	0.0216094	0.95598	-0.243719
P3H2	178	142	97	58	73	63	0.000875779	0.0217101	-0.960021	0.0783478
EP400	699	721	563	830	1020	754	0.000882301	0.0218423	0.595782	-0.515646
MCM2	1703	1791	1590	1268	1151	1087	0.000887737	0.0219473	-0.59859	0.51264
MIGA2	1842	2377	2057	2568	2645	2302	0.000913026	0.0225422	0.841833	-0.332511
ARRDC1	520	839	580	892	1004	657	0.000918499	0.0226295	-0.362298	-0.736556
KDM6B	495	384	288	598	724	476	0.000919028	0.0226295	0.626793	-0.469057
ELK3	135	159	90	60	73	52	0.000921292	0.0226446	-0.714258	0.65021
PKIA	302	565	381	194	223	273	0.000922106	0.0226446	-0.961074	0.160848
P2RY1	88	159	75	47	57	35	0.000931285	0.0228395	-0.7977	0.510818
RHPN1	151	267	138	238	306	288	0.000939505	0.0230104	0.465781	-0.737213
SLC4A8	203	214	99	89	96	52	0.000968429	0.0236872	-0.712099	0.56108
AURKA	1418	956	1269	858	498	648	0.000971906	0.0237406	0.45518	0.608972
ARHGAP26	2056	2385	2061	2545	2875	2367	0.000979619	0.0238972	0.891122	-0.289856
TMEM120B	1202	1479	1098	1716	2079	1196	0.000981404	0.023909	-0.856646	-0.364033
TMEM204	67	41	13	7	8	10	0.000992974	0.0241589	0.120986	0.884103
PPP2R5B	541	789	518	703	946	725	0.00100204	0.0242974	0.833544	-0.362165
DOCK9	4620	5678	4894	6634	5915	5826	0.00100223	0.0242974	0.222755	-0.219439
KNL1	1131	723	698	427	211	237	0.00100264	0.0242974	0.18058	0.78939
SLC26A3	11	8	17	1	0	0	0.00100581	0.0243422	#N/A	#N/A
LIMA1	382	439	250	234	226	124	0.00100986	0.024408	0.282026	0.50789
AUNIP	76	60	56	27	17	25	0.00101895	0.0245595	-0.397654	0.696517
ISX	7	18	22	0	2	0	0.00101937	0.0245595	#N/A	#N/A
CHRNA3	41	39	29	10	8	11	0.00102014	0.0245595	0.588485	0.595199
ABRA	948	762	735	1608	977	1122	0.00105102	0.0252263	0.788849	-0.31223
BUB1	2174	1348	1433	810	455	608	0.00105159	0.0252263	0.359785	0.75735
SLC7A4	34	48	23	11	9	6	0.00105198	0.0252263	-0.387701	0.603073
MSX1	61	55	19	15	13	4	0.00105333	0.0252263	-0.361022	0.547045
GATM	2279	3378	2759	2172	1840	1750	0.00105617	0.0252615	0.934963	0.184891
C17orf53	201	152	148	94	98	61	0.00105957	0.0253097	-0.114383	0.785573
RENBP	238	303	282	362	396	368	0.00108615	0.025911	0.705016	-0.522556
SLC51A	35	81	19	9	16	6	0.00110281	0.0262743	0.798192	0.426436
GPSM2	473	412	388	310	216	211	0.00112029	0.0266562	0.225375	0.864777
ITPR1	370	402	171	174	192	90	0.00112512	0.0267366	-0.964989	0.150024
PDE7B	57	48	12	9	10	6	0.00114047	0.0270663	-0.66641	0.580538
CDC45	306	130	141	104	61	74	0.00114421	0.0271199	-0.580789	0.654377
VEGFA	12977	22938	14367	18568	30886	18021	0.00114594	0.0271261	0.828914	-0.371225
KIF2C	1421	869	1070	590	338	366	0.00114962	0.027178	0.342988	0.710707
GJA4	26	13	2	0	1	0	0.00115709	0.0273195	#N/A	#N/A
ARHGAP18	60	111	45	39	13	9	0.0011659	0.0274752	-0.0408722	0.798254
NFKBIA	1994	2095	1493	1352	1300	1165	0.00116668	0.0274752	0.526242	0.502465
MAMDC4	815	857	705	935	1143	944	0.00117693	0.0276813	0.308758	-0.720932
ARFGAP1	1589	2174	1768	2104	2452	2015	0.00118139	0.0277377	0.104501	-0.787751
UCHL1	365	355	228	162	168	196	0.00118235	0.0277377	0.0458122	0.717042
AC118344.1	44	51	51	94	92	85	0.00118836	0.0278432	0.0140658	-0.838339
ANKS4B	10	35	19	4	3	1	0.00121917	0.0284915	#N/A	#N/A
PAQR6	248	487	303	447	545	433	0.00121976	0.0284915	0.575216	-0.683093
CYP2C9	15	23	17	3	2	2	0.00122109	0.0284915	#N/A	#N/A
COLEC12	152	115	37	48	32	15	0.00122224	0.0284915	-0.951124	0.113051
AKNA	824	1297	788	1146	2045	1002	0.0012351	0.0287548	0.933589	-0.253798
TMEM37	46	103	37	14	31	11	0.00123671	0.028756	-0.122814	0.688657
ENTPD1	20	22	9	0	1	3	0.00125366	0.0291065	#N/A	#N/A
NHS	65	61	20	17	15	4	0.00125496	0.0291065	0.556456	0.622687
AC011297.1	31	66	37	11	15	14	0.00126126	0.0292158	-0.616858	0.54268
FAM83B	15	47	13	0	2	6	0.00126887	0.0293551	-0.720553	0.50562
TRPC4	20	65	6	5	5	1	0.00127523	0.0294428	-0.296708	0.663781
LINC02381	84	103	32	35	20	13	0.00127587	0.0294428	0.89716	0.327647
CAPG	120	118	69	27	64	36	0.00130924	0.0301749	-0.546392	0.618423
CENPI	265	222	185	162	73	80	0.00131184	0.030197	-0.0555182	0.846923
GPAT3	610	699	613	1010	744	820	0.00132673	0.0305014	-0.890825	-0.242667
G2E3	522	738	497	426	399	336	0.00134055	0.0307736	0.417166	0.705586
NOXA1	380	528	369	517	571	544	0.00134241	0.0307736	-0.287864	-0.399577
APBB2	414	432	296	247	263	192	0.00134359	0.0307736	0.48018	0.777319
TRPM3	1981	2394	2022	3304	2392	2548	0.00135873	0.0310817	0.977555	-0.0276897
TYMS	910	555	496	390	314	367	0.00137411	0.0313943	-0.193375	0.748681
ST8SIA3	4	46	9	1	0	2	0.00142726	0.0325628	-0.434291	0.326404
SLCO2A1	79	128	43	25	43	24	0.0014288	0.0325628	0.795468	0.486274
ANXA1	12	19	12	2	0	0	0.00143873	0.0327486	-0.446754	0.763181
KIAA1456	442	477	553	322	200	300	0.00144314	0.0328082	-0.817405	0.244124
NTNG1	32	19	9	5	0	0	0.00145948	0.0331313	#N/A	#N/A
C6	44	31	40	12	4	13	0.00146096	0.0331313	0.283676	0.721672
ADSSL1	2230	3320	2178	2955	4143	2619	0.00147243	0.0333503	0.915601	-0.289667
ARHGEF26	87	79	55	33	37	19	0.00147888	0.0334551	-0.0758255	0.884949
ATRNL1	187	267	124	118	94	82	0.00148282	0.0335031	0.124157	0.834136
FGFR2	4739	7611	5541	6741	8069	6451	0.00149488	0.0337135	0.976534	-0.0697707
ITGA8	84	84	49	41	21	15	0.00149581	0.0337135	0.823207	0.493624
IGFBP2	948	1849	968	629	974	685	0.00150047	0.0337771	-0.0692493	0.241257
SLC27A2	11	106	34	11	12	7	0.00150823	0.0339102	0.730282	0.375985
IFIT3	23	20	4	2	0	0	0.00151725	0.0340681	#N/A	#N/A
IQGAP2	230	278	152	154	95	84	0.00152041	0.0340681	0.788485	0.443023
FJX1	16	82	14	8	7	4	0.00152124	0.0340681	-0.727743	0.295254
MFAP4	121	92	60	49	28	31	0.00152435	0.0340681	-0.90515	0.402736
ZCCHC2	1030	1566	1276	1457	1730	1610	0.00152452	0.0340681	0.879477	-0.370627
GINS1	375	354	304	220	165	213	0.00153333	0.0342231	-0.281864	0.681299
B3GNT5	63	98	62	30	21	36	0.00155933	0.0347613	-0.0549661	0.755525
BRINP1	57	14	13	7	1	4	0.0015758	0.035086	-0.825452	0.417567
ITGA3	1811	2033	1908	2440	2442	2123	0.00158267	0.0351962	0.440258	-0.436667
HIST1H4B	2802	2146	2378	1659	1700	1464	0.00158501	0.0352056	0.0339436	0.778655
EDN1	71	156	169	249	171	305	0.00159082	0.0352919	0.922352	-0.197285
LINC01224	57	29	29	9	10	12	0.00161189	0.0357164	-0.730353	0.562588
LIPG	152	216	99	86	88	55	0.00161542	0.0357513	0.845063	0.227009
EZH2	704	694	571	405	428	447	0.0016448	0.0363577	0.242116	0.782088
LGALSL	236	376	260	172	180	176	0.00166128	0.036678	-0.28335	0.695402
REC8	308	324	211	175	189	133	0.00168403	0.0371357	-0.452279	0.298687
SDC1	187	210	133	104	44	90	0.00168871	0.0371941	0.0238012	0.838439
SPDL1	600	603	493	344	434	341	0.00169117	0.0372036	-0.264416	0.81064
ADRB2	294	553	414	608	538	563	0.00169545	0.0372533	0.111031	-0.848881
MIR210HG	754	1292	857	992	1877	1176	0.0017005	0.0373195	0.803578	-0.349097
ZNF367	384	268	287	206	137	164	0.00170822	0.0374443	0.0389191	0.713344
HIST1H3G	2806	1562	1775	1005	529	577	0.00171259	0.0374952	0.136673	0.856299
HIST1H2BI	1316	737	774	441	222	299	0.00171507	0.0375049	-0.0701376	0.888718
DHRS3	163	255	128	34	129	68	0.00172968	0.0377795	-0.620711	0.555896
ANGPTL2	229	122	60	71	46	35	0.00174035	0.0379674	-0.62725	0.6665
SLC25A24	653	1082	880	556	557	586	0.00175432	0.0382266	-0.726112	0.438599
GPR39	35	53	22	2	17	4	0.00175783	0.0382577	-0.803504	0.455019
ASF1B	299	143	166	107	70	99	0.00176167	0.038296	-0.383533	0.726421
ATP11C	308	480	262	217	198	208	0.00177107	0.0384548	0.119835	0.828245
SEC31B	345	465	369	535	538	434	0.00179835	0.039001	0.626068	-0.715143
ARSJ	37	25	8	6	2	2	0.0018022	0.0390188	-0.549413	0.511975
SGK1	206	205	113	70	99	94	0.00180342	0.0390188	-0.0576669	0.67448
MIR4697HG	15	30	17	38	55	54	0.0018218	0.0393703	-0.0438323	-0.738189
SLC16A2	94	139	77	59	38	43	0.00183299	0.0395654	-0.614428	0.614362
CCDC3	466	579	479	395	257	278	0.0018359	0.0395818	0.311155	0.636576
TRPM4	1428	1870	1407	1946	2110	1550	0.00183867	0.0395951	-0.601591	-0.603794
PCSK5	215	247	102	82	94	97	0.00184554	0.0396963	0.192132	0.671361
MAOA	43	63	45	15	27	8	0.00185081	0.0397633	-0.901394	0.198087
INTS6L	3204	4878	3592	4658	4736	4198	0.00185389	0.0397828	0.880347	-0.340767
HMGA2	714	796	543	457	282	443	0.00186801	0.0400205	-0.455633	0.555765
RELB	122	69	59	33	26	37	0.00187062	0.0400205	0.0236921	0.581282
CXCL1	35	2	3	1	0	0	0.0018715	0.0400205	#N/A	#N/A
PPP1R16B	88	66	11	0	0	4	0.00187514	0.0400516	0.0633699	0.90346
ZSCAN18	2258	2966	2155	2719	3144	2668	0.00189377	0.0403568	0.72613	-0.391113
DCDC2	25	92	5	6	9	3	0.00189526	0.0403568	0.57778	0.56955
AC087741.1	34	104	55	108	162	94	0.00189601	0.0403568	0.0776885	-0.88401
NHSL2	360	287	226	203	133	136	0.00189932	0.0403803	0.706814	0.180061
TNFRSF21	306	251	211	141	147	150	0.00191751	0.0407078	-0.59333	0.677606
TDP2	837	1117	711	594	682	563	0.00191916	0.0407078	0.52585	0.637765
DPF3	3538	3490	3120	4580	4160	3872	0.00192999	0.0408905	0.935907	-0.23584
SERINC5	848	1064	589	622	488	450	0.00194019	0.0410154	-0.949197	0.245415
SCART1	122	194	110	162	278	218	0.00194036	0.0410154	0.769769	-0.339287
UBE2C	1472	733	951	453	228	349	0.00195938	0.04137	0.422093	0.703788
NR2F1-AS1	278	409	331	453	427	469	0.00196213	0.0413804	0.98137	-0.0661023
CLSTN2	1190	989	1116	634	709	761	0.00197219	0.0415449	0.981	0.111313
MMP16	134	174	125	70	75	85	0.00197659	0.04159	-0.832806	0.325849
SLC37A1	43	97	46	24	29	11	0.00199112	0.0418134	-0.411724	0.643498
DCLK2	286	324	278	195	171	182	0.00199177	0.0418134	-0.900995	0.308389
ATP11A	2622	3284	2167	3008	4336	2808	0.00201211	0.0421924	0.705119	-0.47837
RAD51	138	97	105	66	55	39	0.00203008	0.0425206	-0.565964	0.645177
NELL2	128	183	57	64	43	43	0.00203449	0.0425643	0.583951	0.41772
GFPT2	287	405	348	472	445	447	0.00203792	0.0425876	-0.821895	-0.473002
TRIM59	205	162	118	111	63	51	0.00204687	0.0427261	0.00593353	0.750866
OPLAH	1234	1563	1287	1543	1800	1480	0.00208015	0.0433715	0.0924058	-0.539305
HSPG2	7738	6961	4614	8186	11642	6985	0.00208735	0.0434722	-0.264323	-0.528806
KIF26B	14426	15112	10745	16489	19645	13826	0.00209123	0.0435037	0.653482	-0.452947
DCP2	1324	2116	1411	1106	1260	1055	0.0021072	0.0437865	0.45262	0.702321
C18orf54	104	50	42	24	14	26	0.0021258	0.0441154	-0.416087	0.786095
MIB2	1412	2137	1392	1781	2348	1846	0.00213124	0.0441154	0.0439165	-0.742665
GIGYF1	2279	2660	2233	2720	3159	2538	0.00213212	0.0441154	0.773136	-0.48378
AL512380.1	45	45	33	14	17	9	0.00213264	0.0441154	0.865331	0.42531
KIF11	1201	861	761	453	208	364	0.00214701	0.0443627	0.097058	0.808933
CDC27	1486	2283	1570	1278	1344	1198	0.00215707	0.0445204	-0.515081	0.71117
TFPI2	91	59	40	22	10	28	0.00216225	0.0445772	0.42027	0.66824
SLC2A5	33	56	14	8	10	6	0.00216566	0.0445975	-0.0483057	0.705088
SLC12A7	2069	2727	2130	2548	3179	2403	0.00217609	0.0447266	0.918147	-0.119516
FGF10	207	234	147	116	69	112	0.00217805	0.0447266	-0.675028	0.328449
C6orf163	145	187	128	212	266	183	0.00217923	0.0447266	0.529652	-0.578391
ARHGAP29	311	482	220	162	221	190	0.00218576	0.0448105	-0.836242	0.308212
RAB23	408	577	441	290	337	317	0.0021953	0.0449518	0.0136387	0.819317
DMD	12493	15637	13809	18330	16009	15702	0.00219755	0.0449518	-0.134179	-0.36932
HIST1H3B	7221	3424	3739	2069	1092	1315	0.00220023	0.0449567	0.00310768	0.886876
ABCC4	48	54	34	14	17	16	0.00222848	0.0454833	-0.672151	0.397069
PDE3A	1394	1359	1138	835	550	921	0.002252	0.0459113	0.969117	0.0932717
INPP5D	26	35	16	9	4	1	0.0022557	0.0459113	-0.446792	0.711495
ARHGAP11A	1013	663	612	396	166	201	0.00225811	0.0459113	0.260336	0.742738
FRMPD4	141	119	136	60	44	80	0.00225945	0.0459113	0.769334	0.316817
HNF4G	25	48	19	7	10	5	0.00227275	0.0461305	0.784637	0.245673
SMAD3	1276	1799	1301	1878	2241	1364	0.0022783	0.0461922	0.709409	-0.358349
GPR85	89	122	78	46	53	42	0.00231806	0.0469464	-0.558218	0.635103
C3orf70	90	83	57	38	28	32	0.00232332	0.0470011	0.7683	0.546712
F8	185	322	202	147	118	135	0.00234039	0.0472944	0.228144	0.473391
LRRC8E	37	26	20	7	8	5	0.00234962	0.0473329	-0.404559	0.798487
GAS7	83	81	51	42	7	16	0.00235179	0.0473329	-0.805995	0.491694
DHRS9	48	34	99	24	13	20	0.0023525	0.0473329	0.808695	0.276868
CDCA8	725	376	465	245	104	148	0.0023526	0.0473329	0.358015	0.731604
TBC1D9	328	341	360	189	161	239	0.00235822	0.0473941	-0.65727	0.385845
ABCC5	7172	9172	7670	9218	9892	8264	0.00236143	0.0474067	0.942154	-0.224588
SEL1L3	93	94	40	42	10	19	0.00237027	0.0475322	-0.810111	0.405284
CHEK2	265	251	225	166	153	126	0.00237639	0.0475934	-0.202508	0.736464
CLCN6	1041	1250	1087	1402	1603	1131	0.0023785	0.0475934	0.603379	-0.652118
HIST1H2AE	3480	2380	2194	1976	1634	1417	0.00239453	0.0477632	0.0587506	0.833726
TMPO-AS1	122	125	91	66	55	49	0.00239467	0.0477632	0.128528	0.904784
AC131212.3	38	74	73	102	135	95	0.00239479	0.0477632	-0.0186436	-0.891588
MZT1	270	310	244	182	136	169	0.00239812	0.0477777	0.114958	0.880842
KCNJ4	227	251	177	381	303	252	0.00240852	0.047933	-0.469308	-0.42385
AHNAK	6885	5709	5231	4487	3687	3738	0.00243526	0.0484126	-0.966788	0.180307
JAM3	715	1089	723	519	706	486	0.0024677	0.0490046	-0.741135	0.301647
CKAP2L	675	298	387	200	101	125	0.00247248	0.0490464	0.300898	0.806963
TUBB4B	9089	8142	7885	6532	5629	5255	0.00247773	0.0490976	-0.436221	0.702958
SH3BGRL	516	750	516	463	398	284	0.00248875	0.0492627	-0.903118	0.245761
PPP1R13L	221	411	305	349	601	397	0.00250846	0.0495614	0.752573	-0.517045
GEN1	383	469	292	234	198	253	0.00250923	0.0495614	0.149594	0.71722
PDE10A	137	231	158	88	64	110	0.00251578	0.0496372	-0.648826	0.426788
MIR1-1HG	205	226	148	340	324	199	0.0025235	0.0497362	0.396855	-0.532432
AC016251.1	100	134	91	151	211	135	0.00252644	0.0497408	0.988628	-0.0872922
