# Supplementary material for: CD151 expression marks atrial- and ventricular- differentiation from human induced pluripotent stem cells
Source: Commun Biol. 2024 Feb 28;7:231. doi: 10.1038/s42003-024-05809-2 (PMC10901864; doi:10.1038/s42003-024-05809-2)
Supplement: Supplementary file 4 — Supplementary Data 2 [file 42003_2024_5809_MOESM4_ESM.xlsx]

## Sheet: Sheet2
	CD151high_1	CD151high_2	CD151high_3	CD151low_1	CD151low_2	CD151low_3	p.value	q.value	PC1	PC2
KRT18	5043	4793	4585	2423	2470	2531	2.31703e-15	3.93687e-11	0.1207	0.339164
SLIT1	304	422	376	1005	1047	841	1.43304e-13	1.21744e-09	-0.830445	-0.0347542
DGKI	1675	1700	1603	2736	2800	2901	5.28032e-13	2.9906e-09	0.756177	-0.113749
CD93	170	154	68	7	12	13	1.60906e-12	6.83489e-09	0.202906	0.924358
CDCA2	720	630	749	333	374	401	1.06952e-11	3.63443e-08	-0.488518	0.786355
XYLT1	224	221	301	616	542	515	1.29744e-11	3.67413e-08	0.286023	-0.338391
KCND3	186	238	214	539	702	455	3.7012e-10	8.98387e-07	-0.965061	-0.134439
ZWINT	950	648	843	375	312	374	1.6749e-09	3.55728e-06	-0.244278	0.836937
MIR100HG	1058	1117	1324	1815	1674	2060	3.13256e-09	5.62656e-06	0.869197	-0.299376
TUBA1B	17049	17720	18015	9405	11570	9876	3.31149e-09	5.62656e-06	-0.4799	0.75674
PLVAP	89	79	30	3	5	5	4.51984e-09	6.98151e-06	0.180949	0.907391
ESCO2	221	122	187	38	40	62	7.71463e-09	1.0083e-05	-0.0925255	0.885074
RNASEH2A	655	594	780	364	381	415	7.41748e-09	1.0083e-05	-0.614078	0.570275
FAM78A	3078	3263	3264	4404	4970	4674	1.62513e-08	1.97233e-05	0.891894	-0.153232
PBX1	9112	9740	10439	12600	12568	13614	2.10679e-08	2.38643e-05	-0.906742	-0.178628
HIST1H1A	802	586	587	300	292	268	2.26196e-08	2.40206e-05	-0.139159	0.880684
CPNE5	1310	1571	1725	2313	2779	2497	2.66103e-08	2.65962e-05	0.93507	-0.236489
ZBTB16	102	143	124	248	340	273	3.55516e-08	3.35587e-05	-0.622829	-0.329059
NFATC2	332	312	407	597	563	791	3.91639e-08	3.50228e-05	0.451183	-0.556656
CD151	3520	3255	3377	2193	1905	2135	4.61934e-08	3.92436e-05	-0.502282	0.465299
TYMS	848	699	1060	375	366	510	5.97111e-08	4.83119e-05	-0.193375	0.748681
STARD13	1822	1983	2195	2577	2949	3227	9.22061e-08	7.12125e-05	-0.973346	-0.116842
COL6A3	127	106	62	22	17	9	1.14153e-07	8.35554e-05	0.616998	0.736303
TK1	976	542	904	334	236	334	1.18023e-07	8.35554e-05	-0.622655	0.548118
EP400	420	415	464	818	657	717	1.66865e-07	0.000109046	0.595782	-0.515646
MSX2	180	217	264	394	567	432	1.63913e-07	0.000109046	-0.70958	-0.0137486
HIST1H3B	7827	3053	4450	1792	1408	1248	2.59288e-07	0.000163169	0.00310768	0.886876
GRAMD1B	3030	2925	3878	4712	4533	5218	2.80324e-07	0.000164241	-0.965799	0.10118
RRM2	283	193	236	106	73	98	2.71567e-07	0.000164241	0.36147	0.847507
DACT1	2071	2379	2393	3440	4413	3522	2.98169e-07	0.000168873	0.235621	-0.556307
ANKRD11	1661	1717	1772	2295	2225	2416	3.84627e-07	0.000210813	0.776876	-0.32972
PECAM1	42	72	26	2	5	5	4.16177e-07	0.000220977	0.264454	0.906486
EPPK1	374	316	426	198	188	224	4.33521e-07	0.000223211	0.928814	0.202967
COL13A1	772	1052	929	1541	2112	1616	5.50534e-07	0.000267261	0.591312	-0.500576
RRM1	2595	2166	2769	1448	1419	1779	5.42482e-07	0.000267261	-0.422165	0.728926
MCM6	1690	1553	1888	1029	999	1262	6.23228e-07	0.000294146	-0.660496	0.587101
TCF19	467	333	523	230	180	205	8.91657e-07	0.000409463	0.28666	0.778037
CDH5	89	64	40	0	9	1	9.18841e-07	0.000410843	0.287932	0.854487
GPC3	246	205	164	83	85	81	1.00306e-06	0.000437	0.684719	0.691873
CENPM	329	218	323	118	119	155	1.12498e-06	0.000457198	-0.434951	0.689212
HIST1H1B	7164	3093	4344	1999	1273	1159	1.13015e-06	0.000457198	-0.0272178	0.872501
IL4R	495	635	737	994	1047	1024	1.11769e-06	0.000457198	-0.890423	-0.0109305
APOA2	191	222	109	43	59	50	1.1731e-06	0.000463539	0.402423	0.840201
MYL2	10180	6156	10544	4355	2806	4193	1.2457e-06	0.000481038	-0.979075	0.113447
FTX	1119	1138	1171	1700	1530	1636	1.53941e-06	0.000581245	0.458302	-0.363641
CENPN	500	368	508	251	225	261	1.63252e-06	0.000603002	0.611297	0.532142
TNK2	2407	1877	2100	3788	3046	3875	1.70191e-06	0.000615258	-0.0446547	-0.574369
RAD51AP1	384	233	342	136	105	157	1.82439e-06	0.000645797	-0.106116	0.845287
CECR2	1038	1000	1204	1359	1445	1553	2.03065e-06	0.000704139	0.0239731	-0.274561
SERPINA1	946	478	737	132	153	339	2.16213e-06	0.000734735	0.364573	0.802191
MAGI1-IT1	22	19	24	85	55	68	2.31033e-06	0.000757915	0.369158	-0.353663
MAST4	2107	1868	2178	3023	2665	3542	2.31956e-06	0.000757915	0.639214	-0.377164
PDZD2	324	536	578	801	1135	1099	2.44839e-06	0.000784918	-0.780145	-0.281543
AKAP9	4267	4384	4897	5371	5565	6114	2.55188e-06	0.000802945	0.855007	-0.0848098
CHAF1B	309	205	299	132	115	134	2.70351e-06	0.000832171	-0.233768	0.698459
PCNA	2199	1672	2448	1151	1078	1388	2.74272e-06	0.000832171	-0.597033	0.598011
APLNR	95	47	30	6	10	5	2.84284e-06	0.000835367	0.482291	0.789491
HIST1H2AJ	1360	556	674	314	226	165	2.85158e-06	0.000835367	0.106706	0.865508
ADAMTS9	2958	4607	4906	6663	10410	8368	3.01757e-06	0.000854525	-0.85615	-0.167504
TBKBP1	1133	1195	1581	1873	1856	2292	3.00317e-06	0.000854525	-0.419013	-0.68902
CDC45	466	276	439	162	148	207	3.14999e-06	0.00086077	-0.580789	0.654377
PHF19	1659	1509	1502	951	1047	1057	3.1916e-06	0.00086077	-0.142515	0.791942
STAT1	2097	2200	2184	1446	1565	1537	3.13256e-06	0.00086077	-0.546781	0.591337
MSI2	2238	2440	2635	3265	3232	3238	3.57718e-06	0.000949685	-0.112461	-0.579273
MEGF11	14	22	16	72	112	47	3.71948e-06	0.000972273	-0.886358	-0.114585
KRT8	11095	12045	10525	7033	7463	6824	3.98901e-06	0.00102693	-0.320318	0.361972
HIST1H4D	3336	2078	2539	1338	1367	1079	4.3778e-06	0.0011102	0.229472	0.760273
EXO1	366	238	448	154	120	170	4.68909e-06	0.00117165	-0.550161	0.662199
ADARB2	51	41	62	132	142	100	4.94289e-06	0.00121717	-0.844175	0.0975561
GINS2	820	620	864	325	406	497	5.59252e-06	0.00128436	-0.491745	0.595014
KREMEN1	1988	2113	2040	2876	2662	2917	5.59369e-06	0.00128436	0.508486	-0.395128
NCAPG2	760	513	764	347	337	405	5.52678e-06	0.00128436	-0.0824195	0.873966
PPFIA2	220	196	412	570	551	818	5.53084e-06	0.00128436	-0.816205	0.216084
ZMIZ1	917	1032	1185	1737	1372	1838	5.57103e-06	0.00128436	0.653118	-0.436635
PLXNA2	1059	760	1217	1653	1581	1853	5.67458e-06	0.00128556	0.881023	-0.172517
CACNA1D	1406	2118	2031	2709	3526	3573	6.16507e-06	0.00132596	0.928281	-0.167149
FANCI	1419	955	1762	645	601	782	6.04353e-06	0.00132596	-0.300683	0.800028
HIPK2	2592	2476	3422	4223	3806	4938	6.05714e-06	0.00132596	-0.370241	-0.46653
KDM6B	204	188	259	491	331	419	6.11213e-06	0.00132596	0.626793	-0.469057
EPHB2	426	728	646	1024	1513	1189	6.78174e-06	0.00144036	-0.145424	0.146154
FEN1	1044	679	968	474	344	494	7.10983e-06	0.0014914	-0.515833	0.623031
GSE1	1533	1789	2241	2531	2784	3111	7.40006e-06	0.00153335	-0.380883	-0.574926
IRX2	1665	1323	1883	2298	2378	3048	7.71182e-06	0.00157869	-0.937677	-0.184523
GINS4	426	288	533	168	158	230	8.29853e-06	0.00167858	0.0345577	0.727499
SLC6A6	265	205	331	408	469	543	8.45863e-06	0.00169083	0.952688	-0.0294134
CDC25C	287	112	249	77	41	61	9.02797e-06	0.00175945	0.138071	0.797029
RPL39L	510	427	544	272	322	315	9.17213e-06	0.00175945	-0.466487	0.575919
SRRM2	4765	4768	5749	7864	6337	8188	9.2161e-06	0.00175945	0.593673	-0.411324
WDR34	989	877	1020	600	648	719	9.1655e-06	0.00175945	-0.62963	0.650273
JPH3	56	91	109	170	206	189	9.39351e-06	0.00177339	0.68503	-0.370342
HIST1H2AG	3763	1777	2286	1182	1007	944	9.7084e-06	0.0018127	0.0823605	0.862669
ASF1B	473	241	354	161	101	140	1.0672e-05	0.00197095	-0.383533	0.726421
HIST1H2AI	1325	617	709	379	286	226	1.14578e-05	0.00209333	-0.0319635	0.913471
FAM111B	310	204	305	117	124	156	1.1806e-05	0.00213399	-0.167733	0.870267
HIST1H4C	4023	2646	3011	1736	1743	1373	1.26704e-05	0.00226613	-0.0700199	0.778194
HSPD1P11	86	105	118	181	233	180	1.31373e-05	0.00232516	-0.00605064	-0.350815
HIST1H4A	1148	515	661	337	241	276	1.37657e-05	0.00241126	0.0968904	0.836451
SLC22A23	495	548	809	931	1017	1241	1.40885e-05	0.00244264	-0.912266	0.150737
CDCA5	567	282	518	208	162	194	1.45793e-05	0.00250219	-0.262515	0.807918
KCNJ8	1104	937	1127	633	467	700	1.47604e-05	0.00250794	0.044897	0.113264
AFP	1884	1085	1493	238	449	767	1.51882e-05	0.00255507	0.757803	0.543935
HIST1H3J	1120	533	574	320	236	189	1.53665e-05	0.00255972	0.0235178	0.895371
CDH1	161	108	42	23	20	18	1.74189e-05	0.00287344	0.414967	0.813435
C8orf4	44	77	7	0	3	1	1.77367e-05	0.00287643	0.377154	0.723194
CDK1	1089	411	1103	354	186	256	1.77756e-05	0.00287643	0.190463	0.787131
USP36	658	635	689	912	840	941	1.87804e-05	0.00301036	0.529474	-0.63808
RND3	248	290	390	131	132	193	1.97657e-05	0.00313868	-0.565275	0.560593
LENG8	2993	3058	3630	4513	3925	4767	2.04217e-05	0.00321282	0.603567	-0.550572
PBK	498	193	375	141	77	117	2.07792e-05	0.00323908	0.0889585	0.813673
NEAT1	7818	9207	8100	15898	11252	14220	2.19581e-05	0.00339173	-0.0165831	-0.650545
HIST1H3G	3156	1137	1540	806	493	428	2.23746e-05	0.00342492	0.136673	0.856299
IER3	1416	1272	1065	735	493	691	2.38852e-05	0.00362352	-0.0951585	0.140911
EPHA4	5569	5061	9337	12246	10420	18325	2.5397e-05	0.00381876	-0.843076	-0.312904
CENPU	647	340	635	267	201	237	2.60377e-05	0.00388076	-0.39706	0.797614
P2RY1	241	213	257	147	123	132	2.63091e-05	0.00388712	-0.7977	0.510818
SGMS2	93	101	120	35	37	59	2.69457e-05	0.00394684	-0.662489	0.539047
MELK	575	262	399	183	118	163	2.73385e-05	0.00397016	-0.22357	0.859011
HIST1H2AH	1913	896	973	543	468	329	2.7943e-05	0.00402356	0.0614489	0.864471
SPC24	1188	489	982	394	226	332	2.89957e-05	0.00414004	0.0607486	0.801864
FANCD2	1141	752	1352	490	508	666	3.09428e-05	0.00434503	-0.199051	0.847272
HIST1H2BN	1190	749	1027	551	486	577	3.08014e-05	0.00434503	0.467561	0.649774
HIST1H3D	2010	813	966	532	405	330	3.21233e-05	0.00447382	0.122096	0.870844
AMBP	172	131	172	27	50	82	3.42221e-05	0.00463224	0.279549	0.822838
ARHGEF10	45	59	80	145	122	125	3.43512e-05	0.00463224	0.0897868	-0.58401
CADPS	1945	1314	2000	3458	2471	3345	3.38642e-05	0.00463224	-0.0838914	-0.435993
ESAM	35	29	17	2	5	2	3.418e-05	0.00463224	0.3979	0.848446
GREB1L	784	1065	1119	1345	1540	1683	3.57894e-05	0.00471394	-0.915337	-0.160412
H2AFZ	2744	2022	2756	1631	1509	1547	3.52865e-05	0.00471394	-0.455283	0.709957
HIST1H2BI	1608	675	864	474	328	301	3.57638e-05	0.00471394	-0.0701376	0.888718
TES	566	438	662	342	269	317	3.71962e-05	0.00486154	0.890734	0.221297
HIST1H2BL	831	404	463	253	222	183	3.88263e-05	0.00503586	0.323442	0.852161
ARRDC4	489	500	357	228	250	208	3.91273e-05	0.00503646	0.714861	0.3286
FCN3	47	19	12	1	1	0	3.97217e-05	0.00507453	0.168546	0.927402
TUBA1C	1113	716	1114	568	465	558	4.14449e-05	0.00525515	-0.482456	0.773032
STARD4	6632	6219	5591	4059	3933	4228	4.18245e-05	0.00526399	-0.890905	0.183375
HEY2	2407	2126	2194	1576	1262	1432	4.3524e-05	0.00543761	-0.970066	0.02975
PDLIM7	1474	1553	1626	1998	1929	2013	4.66129e-05	0.00578102	0.374113	-0.782841
E2F7	278	141	175	83	53	82	4.70387e-05	0.00579155	-0.119954	0.867508
DAAM2	378	412	655	736	871	877	4.89566e-05	0.00594743	0.472476	-0.574644
ITIH2	117	59	138	9	26	37	4.90048e-05	0.00594743	0.106296	0.793264
PIEZO2	34	31	22	7	4	3	4.95845e-05	0.0059751	0.436546	0.883007
HIST1H2BO	1645	604	885	465	262	273	5.02833e-05	0.00601665	0.186478	0.839066
ABLIM2	113	112	157	213	193	267	5.15892e-05	0.00607264	0.324991	-0.458428
BAZ2A	1438	1479	1584	1994	1849	1965	5.18235e-05	0.00607264	-0.400869	-0.562791
PCDH12	27	28	13	0	1	3	5.1712e-05	0.00607264	0.103701	0.934498
DHRS3	471	296	342	196	174	139	5.33147e-05	0.00620459	-0.620711	0.555896
HIST1H3F	3353	1402	1820	1002	795	614	5.52952e-05	0.0063913	0.060455	0.875604
CLSPN	570	346	668	227	156	292	5.63424e-05	0.00646833	-0.318194	0.735768
POLA2	686	465	720	352	316	384	5.68612e-05	0.00648408	-0.341343	0.73464
MAPKBP1	2007	2240	2513	2771	2815	3210	5.77455e-05	0.00654103	0.430745	-0.656088
CENPO	584	459	644	325	251	372	5.94452e-05	0.00668896	-0.195829	0.779512
HIST1H2BJ	2495	1261	1462	839	759	536	6.36035e-05	0.00710978	0.0198528	0.860097
ARTN	167	266	298	469	581	398	6.77025e-05	0.00751852	-0.966336	-0.0592644
ADCY9	1630	1565	1814	2010	2037	2140	6.83915e-05	0.00754571	-0.9101	-0.163523
HIST1H2BM	943	356	419	233	172	142	6.92837e-05	0.00759484	0.168923	0.848067
LRP1	1590	2419	2343	3293	3381	3341	7.73098e-05	0.00836669	0.209673	-0.467105
PRIM2	311	286	312	185	202	178	7.71566e-05	0.00836669	-0.306194	0.880843
CLIC4	8280	9162	9922	5634	5970	7492	8.36756e-05	0.00894171	0.474304	0.278577
NCOR2	831	783	820	1602	1083	1283	8.32249e-05	0.00894171	-0.00223383	-0.400985
GNA12	2202	2347	3308	3373	4168	5237	8.56455e-05	0.00909501	-0.692623	-0.330535
PCLAF	72	71	109	28	40	35	0.000100726	0.0106301	-0.626621	0.57913
RTN4RL1	619	507	727	807	893	990	0.000101432	0.0106385	-0.700648	-0.38198
ROBO2	2726	2776	2544	4286	3980	3556	0.000107945	0.0112521	-0.952166	0.193172
RAD51	235	170	269	114	70	123	0.000111278	0.0115288	-0.565964	0.645177
TMEM131	953	1012	1039	1225	1236	1346	0.00011367	0.0117052	-0.086123	-0.42882
BCL6B	35	45	13	0	5	3	0.000117253	0.0120014	0.22157	0.85314
SCUBE1	79	142	314	339	616	709	0.00011862	0.0120687	-0.512864	-0.579403
CALCOCO2	2005	3049	3173	3625	5517	5172	0.000121228	0.0122169	-0.913657	-0.160203
NCAPG	1170	438	891	369	210	342	0.000122205	0.0122169	0.00428812	0.857354
PLPP7	985	878	947	1151	1290	1289	0.000122233	0.0122169	0.911339	-0.231159
ELFN1	219	214	410	464	508	638	0.000123641	0.0122853	0.770813	-0.416761
ADCY2	67	109	83	252	161	167	0.00012757	0.012602	-0.882657	0.251133
PIK3C2B	520	490	668	762	736	842	0.000128445	0.012615	0.371934	-0.544856
HIST1H3H	2239	1064	1164	754	554	475	0.000136822	0.0132843	-0.0639291	0.843862
MTSS1	1370	1129	1353	2055	1643	1890	0.000136248	0.0132843	-0.37704	-0.373565
ERC2	516	522	698	731	867	1099	0.00013871	0.013391	0.867654	-0.33783
FLT1	811	1373	1734	1890	2999	2944	0.000140597	0.0134965	0.22704	0.0184617
AURKB	618	219	455	192	87	136	0.000141825	0.0135379	0.0185956	0.800377
CACNA1A	19	31	57	110	81	107	0.000143852	0.0136547	-0.697182	-0.121546
UNC5B-AS1	572	339	921	1721	892	2086	0.000150295	0.014187	-0.909203	-0.187124
BRIP1	554	330	572	262	206	274	0.000154248	0.0144001	-0.371939	0.79963
SLFN13	631	463	719	333	258	401	0.000153482	0.0144001	0.371997	0.683551
MIR1-1HG	124	158	137	307	207	251	0.0001576	0.0146327	0.396855	-0.532432
LIG1	1186	1027	1432	666	759	925	0.000162286	0.0149859	-0.489896	0.640332
SLC2A4	1720	1692	1983	2127	2138	2491	0.0001658	0.0152276	0.620252	-0.70446
HIST1H3I	705	245	344	189	112	115	0.000166817	0.0152296	-0.0587774	0.849141
KCNQ3	273	329	597	629	806	955	0.000168063	0.0152296	-0.827312	-0.115593
MACC1	25	29	12	2	3	3	0.00016851	0.0152296	0.261113	0.876858
GRIA1	289	368	427	774	452	1064	0.000175557	0.0157825	-0.871512	-0.00931791
CIB2	641	568	691	443	444	449	0.000182383	0.0163098	0.92345	0.0974044
KIT	62	101	80	129	174	176	0.000185653	0.0165154	-0.795875	0.137946
MC5R	28	23	33	57	82	60	0.000188277	0.0166615	-0.284341	-0.27844
COTL1	95	63	55	18	28	28	0.000190766	0.0167944	0.895968	0.320296
HJURP	650	229	506	199	152	179	0.000200988	0.0174234	0.188244	0.843753
PHACTR3	480	671	673	780	1051	1048	0.000200121	0.0174234	-0.914234	-0.0289762
SPTLC3	190	276	249	369	478	370	0.000199728	0.0174234	-0.78541	-0.0657465
USP1	1167	958	1185	718	716	859	0.00021452	0.0185021	0.240792	0.659597
ANXA1	52	74	16	4	2	12	0.0002177	0.0186038	-0.446754	0.763181
LPAR6	24	17	2	0	0	0	0.00021789	0.0186038	0.355493	0.865529
IQCJ-SCHIP1	108	69	113	35	26	52	0.000222472	0.0189001	-0.718994	0.401631
ERI2	431	450	485	313	325	322	0.000233446	0.0197337	-0.132453	0.658152
ABTB2	564	380	470	742	716	744	0.000236492	0.0198923	0.512354	0.130099
ITGB3BP	195	198	193	101	113	136	0.000241732	0.0202328	0.0111322	0.735044
POTEF	785	735	801	1226	947	1137	0.00024666	0.0205441	0.51038	-0.61025
AC110285.2	623	607	602	851	818	807	0.00024928	0.0206611	-0.146771	-0.734852
UPB1	26	22	42	54	75	101	0.000252159	0.0207982	0.961136	-0.171661
CENPK	217	182	234	114	80	138	0.000256227	0.0209753	-0.365341	0.777964
MYBL2	759	370	715	251	173	355	0.000256775	0.0209753	-0.393745	0.724516
HIST1H3A	2041	973	1118	683	636	489	0.000258903	0.0210479	-0.0486161	0.856919
COL23A1	219	290	162	104	112	88	0.000262777	0.0212612	-0.466739	0.603965
RARRES2	58	55	46	20	18	23	0.000264153	0.0212712	0.598343	0.219567
CDC42BPA	1264	1382	1445	1587	1695	1802	0.000273829	0.021861	0.670838	-0.210251
KIAA0513	418	441	626	666	729	1028	0.000274051	0.021861	0.800073	-0.407044
EP300	1299	1322	1429	1914	1654	1760	0.000288004	0.0228667	0.659077	-0.393384
CCSER1	443	443	422	563	604	608	0.000290807	0.0229812	-0.962719	-0.0763052
HOXB-AS1	207	338	281	414	493	480	0.000292151	0.0229812	-0.564733	-0.491741
ZNF850	1366	1325	1698	918	1091	1112	0.000293606	0.0229892	0.526193	0.703266
PGRMC2	828	704	931	555	515	622	0.000295154	0.0230044	-0.857437	0.0557204
AC013564.1	64	51	76	113	102	133	0.000306091	0.0237479	0.627281	-0.381167
CACNA1G	3472	3966	5343	5578	5878	7780	0.000316984	0.0243705	-0.21274	-0.639405
MASTL	508	365	556	267	293	315	0.000316518	0.0243705	-0.162942	0.872785
NCAPH	501	232	497	198	95	180	0.000319862	0.024481	-0.0958747	0.818901
CSRP2	5081	4421	4033	3152	2403	2172	0.000322783	0.0245937	-0.87966	0.32439
Z83843.1	231	194	211	341	291	324	0.000332046	0.0251866	0.527059	0.00450272
CDCA4	721	647	807	358	509	519	0.000335319	0.0252098	-0.671998	0.527841
MAD2L1	474	224	482	211	136	146	0.000334562	0.0252098	-0.228303	0.868037
HIST1H1D	682	587	527	327	410	354	0.000345658	0.0257786	0.768313	0.534072
HIST1H4I	1566	710	867	519	459	300	0.000347437	0.0257786	0.191974	0.719919
Z95331.1	71	60	77	126	104	135	0.000346985	0.0257786	0.273627	-0.617628
CENPH	414	300	442	202	230	266	0.000384322	0.0283914	-0.398882	0.773959
RBM33	958	997	1199	1294	1307	1369	0.00039588	0.0291186	0.589936	-0.586308
PCSK6	200	194	192	103	96	141	0.000404589	0.0296013	-0.400679	0.846781
ZNF276	725	786	797	961	953	1007	0.000405927	0.0296013	0.386172	-0.786302
WAC-AS1	1054	1010	1179	788	787	888	0.000407884	0.0296169	-0.94483	0.0388686
UBE2T	850	494	769	437	321	361	0.000413447	0.0298931	-0.425117	0.755172
ARG2	521	1195	759	260	445	376	0.000423596	0.0302577	-0.658417	0.0376043
MGAT4C	386	428	398	273	206	164	0.000420881	0.0302577	-0.821873	0.315311
THY1	28	10	17	0	3	1	0.000423832	0.0302577	0.294548	0.857851
TOP2A	5458	1600	4643	1790	818	1409	0.000430495	0.0305393	0.286649	0.786855
TUBB	24015	23707	22846	15678	17967	14294	0.000431371	0.0305393	-0.6426	0.701732
DNHD1	335	405	386	474	513	581	0.000435514	0.0307046	0.682707	-0.426191
LSM4	2453	2422	2910	1616	2026	2008	0.000440143	0.0309028	-0.693209	0.408611
AC100803.3	45	41	63	119	88	91	0.000443054	0.0309791	0.336999	-0.849204
SGO2	327	222	331	151	145	200	0.000445366	0.0310132	0.314323	0.901313
HIST1H2BH	3138	1505	1737	1142	966	740	0.000454441	0.0314453	-0.0993352	0.87137
N4BP2L2-IT2	148	138	198	246	228	262	0.000455272	0.0314453	0.489091	-0.243789
RIMBP2	8	9	22	44	40	40	0.000467908	0.0320573	0.535458	-0.293534
TF	588	406	477	104	263	264	0.000466729	0.0320573	0.479762	0.697083
KIF22	1661	1001	1503	859	782	803	0.000474262	0.0323622	0.0988117	0.88808
ADGRF5	51	45	28	11	14	4	0.000497046	0.032948	-0.0735788	0.943996
AQP1	1580	1534	1249	970	884	981	0.000500299	0.032948	0.428508	0.265003
C10orf82	182	162	246	100	83	132	0.000498037	0.032948	-0.639522	0.330347
CBLB	1031	1152	1060	1867	2522	1352	0.000500225	0.032948	-0.793059	-0.154305
HIST1H2AB	1192	390	531	334	195	179	0.000487578	0.032948	-0.244772	0.831897
MBD6	188	178	186	279	235	317	0.000491947	0.032948	-0.0176517	-0.720367
NOTCH4	92	85	81	40	48	39	0.000493384	0.032948	0.469512	0.839571
SPC25	162	74	131	52	38	57	0.000486087	0.032948	-0.0393374	0.890338
UBE2C	1019	210	749	258	142	188	0.00049704	0.032948	0.422093	0.703788
ATAD2	2909	1988	2682	1725	1466	1598	0.000507558	0.033297	0.0827486	0.844401
SMG7	448	456	542	724	613	650	0.000518779	0.0339022	0.725049	-0.265355
APOB	399	296	299	48	160	159	0.000525732	0.0340943	0.778008	0.527529
EMP1	21	26	24	4	4	8	0.000524217	0.0340943	0.344644	0.857636
SCRN1	2100	2804	2538	1357	1693	1845	0.000528462	0.034141	0.382171	0.465398
ENOX2	511	668	619	844	913	810	0.000532931	0.0342994	-0.969307	-0.112464
NDC80	734	222	531	219	105	185	0.000538802	0.0345463	0.107761	0.817759
CXCL12	654	729	745	1191	1656	889	0.000550456	0.0351609	-0.37486	0.501437
HIST1H2BC	3578	1883	2317	1535	1222	941	0.000555465	0.035348	-0.308968	0.842745
BLM	311	183	369	159	96	141	0.000567997	0.0359819	-0.175925	0.839004
CHEK2	301	253	385	144	167	226	0.00057178	0.0359819	-0.202508	0.736464
HIST1H2AL	615	230	286	186	88	73	0.000571605	0.0359819	0.220008	0.825591
DHFR	1405	1144	1593	835	943	1068	0.00057976	0.0362337	-0.71205	0.528822
GADD45G	598	558	404	301	306	289	0.000580046	0.0362337	-0.905531	0.0650274
CKAP2L	379	158	346	151	75	111	0.000584175	0.0362898	0.300898	0.806963
CKS1B	371	271	434	180	206	247	0.000585216	0.0362898	0.293328	0.755408
TMPO-AS1	132	86	110	58	51	53	0.000597817	0.0369364	0.128528	0.904784
DTL	814	517	938	408	330	498	0.000600478	0.0369664	-0.448321	0.711343
AC009078.3	113	125	120	193	158	234	0.000617463	0.0372032	0.301416	-0.672603
AKR1B15	13	7	14	27	37	40	0.000614176	0.0372032	0.868258	-0.3268
FGD5	19	16	15	1	4	1	0.000607099	0.0372032	0.732207	0.551533
NFAT5	928	923	851	1469	1138	1294	0.000615938	0.0372032	-0.0812213	-0.502508
RPA3	346	430	502	230	303	250	0.00061515	0.0372032	-0.576054	0.405557
TRIP13	424	204	386	180	141	163	0.000608961	0.0372032	-0.112922	0.777622
KIFC1	1157	434	815	396	220	364	0.000624872	0.0375166	0.159479	0.831534
HIST2H3D	419	188	229	145	97	89	0.000629665	0.0376712	-0.00354785	0.851158
STAB1	146	64	46	16	12	35	0.000638289	0.0380532	0.274267	0.908576
ZPLD1	29	43	37	93	76	65	0.000651437	0.0387013	-0.986597	-0.0839882
WDR76	607	491	725	301	259	460	0.000660892	0.0391262	-0.408945	0.596281
ATXN2	582	524	580	746	705	739	0.000688852	0.0405604	-0.108816	-0.0618739
DSCC1	120	85	174	57	43	68	0.000689892	0.0405604	-0.148082	0.835056
HAND2-AS1	2343	2229	2615	1707	1292	1850	0.000711216	0.0416699	0.178396	0.352695
FAR2P1	526	531	497	821	657	735	0.000726718	0.0424318	0.499665	-0.675527
MYC	71	40	81	23	26	26	0.000733615	0.0426878	0.86301	0.175064
HMGB2	5571	2792	4483	2548	2049	2304	0.000737811	0.0427855	0.203329	0.761097
MN1	74	95	56	145	184	129	0.000748221	0.0432416	0.0783934	-0.534751
CCNE2	124	93	142	61	67	65	0.000751512	0.0432832	-0.345641	0.843641
PRDX1	8732	12607	10745	13974	19142	15794	0.000754036	0.0432832	0.747747	-0.150406
ICMT	2196	2297	2722	1697	1802	2021	0.000758251	0.0433786	0.582602	0.343068
CEBPD	486	472	398	271	307	227	0.000762933	0.0435	0.0405854	0.15556
OIT3	130	45	23	16	8	14	0.000770479	0.0437833	0.45071	0.866901
FBLN2	138	224	234	294	350	340	0.000776765	0.0439934	0.959489	-0.00932206
HAND2	3938	2869	3692	2465	1617	2217	0.000787428	0.0444444	0.235116	0.559004
TICRR	334	178	344	135	124	170	0.000789959	0.0444444	-0.25046	0.830146
AL365259.1	211	268	241	121	168	134	0.000807422	0.0452769	-0.976881	0.0289277
TRIM52	427	387	507	565	625	579	0.000819035	0.045777	0.764402	-0.35211
RECQL4	444	282	530	165	186	287	0.00082672	0.0460551	0.0457966	0.748132
ASPM	1562	519	1297	556	272	464	0.000845243	0.0464774	0.327861	0.792015
DCP1B	129	199	230	276	309	329	0.000843241	0.0464774	-0.131326	-0.573062
GALNT2	1612	1644	1917	1993	2145	2119	0.000838869	0.0464774	0.945415	-0.19754
SPAG5	1287	507	1223	496	324	501	0.000844833	0.0464774	0.284886	0.780265
NUDT1	302	246	372	172	123	212	0.000850138	0.0465587	-0.283506	0.325403
TTR	50	37	26	13	11	10	0.000852201	0.0465587	0.856733	0.471004
DEPDC1B	206	75	148	66	42	50	0.000856561	0.0466469	0.18089	0.830355
MMP1	32	36	23	9	0	2	0.000867473	0.0470902	0.397066	0.817086
ARRDC1	744	840	746	998	1100	1027	0.000887012	0.0478451	-0.362298	-0.736556
NUP107	1502	1510	1836	1187	1246	1305	0.000884777	0.0478451	-0.64915	0.615637
CDK2	1494	1309	1504	1011	1128	1093	0.000894263	0.0480836	-0.793975	0.533659
RASD1	157	260	210	339	391	323	0.000898881	0.0481794	0.831551	0.0245224
NUSAP1	2026	725	1614	774	398	600	0.000902039	0.0481967	0.183334	0.812131
MARVELD3	23	5	22	1	1	2	0.000908594	0.0483947	0.789896	0.238597
PDE5A	483	415	305	249	202	177	0.000915303	0.0485997	-0.810376	0.540039
MXRA7	6192	7195	6706	4628	5118	5359	0.000924489	0.0489345	0.641536	-0.00379012
LARGE1	2528	4040	3338	4608	5721	4975	0.000947168	0.0496708	-0.437017	-0.691065
REXO5	515	269	397	231	184	195	0.000947008	0.0496708	-0.0660716	0.803899
TNFRSF12A	2230	2256	2513	1096	1339	1949	0.000946769	0.0496708	-0.614488	-0.041966
PDCD6IPP1	189	226	159	285	304	323	0.000955377	0.0499471	-0.576722	-0.542788
