# Supplementary material for: CD151 expression marks atrial- and ventricular- differentiation from human induced pluripotent stem cells
Source: Commun Biol. 2024 Feb 28;7:231. doi: 10.1038/s42003-024-05809-2 (PMC10901864; doi:10.1038/s42003-024-05809-2)
Supplement: Supplementary file 5 — Supplementary Data 3 [file 42003_2024_5809_MOESM5_ESM.xlsx]

## Sheet: Figure 1
Figure 1e
NR2F1				NR2F2				NPPA				KCNA5				KCNJ3
CD151high AIC	CD151low AIC	CD151high VIC	CD151low VIC	CD151high AIC	CD151low AIC	CD151high VIC	CD151low VIC	CD151high AIC	CD151low AIC	CD151high VIC	CD151low VIC	CD151high AIC	CD151low AIC	CD151high VIC	CD151low VIC	CD151high AIC	CD151low AIC	CD151high VIC	CD151low VIC
1	5.16286	0.102907	0.237293	1	5.63657	0.017982	0.193642	1	4.38739	0.633578	0.450051	1	2.74871	0.606886	0.246078	1	3.3992	0.009567	0.003306
1	2.04053	0.010412	0.073079	1	1.91224	0.00731678	0.05553	1	2.4713	0.485574	0.867023	1	1.3047	0.194229	0.355493	1	1.84062	0.259971	0.13227
1	1.15084	0.00015751	0.00018996	1	0.914364	0.00077094	0.0003529	1	1.56947	0.0713495	0.0480903	1	1.90823	0.386304	0.203587	1	1.57843	0.0425087	0.0528662
1	3.31022	0.0306093	0.088869	1	2.34349	0.0138851	0.0254253	1	3.16686			1	3.56153	0.184574	0.267171	1	1.89854
				Figure 1f
				HEY2				IRX4				MYL2
				CD151high AIC	CD151low AIC	CD151high AIC	CD151low AIC	CD151high AIC	CD151low AIC	CD151high AIC	CD151low AIC	CD151high AIC	CD151low AIC	CD151high AIC	CD151low AIC
				1	0.478289	0.004512	0.003568	1	0.505583	0.00034205	7.1573e-05	1	0.20421	0.00012001	4.1291e-05
				1	0.906103	0.008127	0.007151	1	0.690461	0.000632	0.000569	1	0.463442	0.00194	0.000607
				1	0.222353	0.000883	0.00041	1	0.23171	0.00109727	0.00027065	1	0.497519	0.00055565	8.2272e-05
				1	0.541593	0.029178	0.004713	1	0.754603	0.00287823	0.000805	1	0.399969	0.00241848	0.00068695
				Figure 1g
				AIC-CMs day20
				CD151higih	CD151low
				4.79	93.1
				10.8	44.5
				31.6	89.7
				VIC-CMs d20		VIC-CMs d60
				CD151higih	CD151low	CD151higih	CD151low
				37.1	10.8	70.4	59.1
				59.8	21.6	83.6	59
				37	19.1	69.6	57.6

## Sheet: Figure 2
Figure 2b								Figure 2c								Figure 2d								Figure 2e
Vmax (mV/ms)		APA (mV)		MDP (mV)					APA (mV)	Vmax (mV/ms)	MDP (mV)	APD30/90	Subtype			APD30		APD50		APD90					APA (mV)	Vmax (mV/ms)	MDP (mV)	APD30/90	Subtype
CD151high	CD151low	CD151high	CD151low	CD151high	CD151low			CD151high AIC-CMs	83.8889	2.83839	-57.3325	0.442465	Nodal-like			CD151high VCMs	CD151low VCMs	CD151high VCMs	CD151low VCMs	CD151high VCMs	CD151low VCMs			CD151high VIC-CMs	115.14	62.3131	-62.6777	0.776848	VCM-like
2.84	202.43	83.89	113.35	-57.33	-72.5				69.5162	2.34971	-53.4334	0.276632	Nodal-like			296.126	11.0453	340.216	34.2023	381.188	135.061				117.004	15.1358	-71.3287	0.859164	VCM-like
2.35	14.4	69.52	110.13	-53.43	-67.4				75.7357	3.2216	-52.149	0.448613	Nodal-like			197.339	161.904	209.226	212.514	229.687	252.221				106.979	29.173	-63.0303	0.757644	VCM-like
3.22	189.43	75.74	110.04	-52.15	-66.22				106.079	28.9289	-71.4626	0.664904	VCM-like			134.685	112.907	154.001	124.469	177.768	140.223				84.1532	7.41532	-57.1604	0.609526	Nodal-like
28.93	49.44	106.08	71.1	-71.46	-58.35				80.91	4.51633	-56.5448	0.449588	Nodal-like			59.9052	77.3789	74.3673	110.557	98.2817	143.754				97.747	11.7809	-66.8266	0.652681	VCM-like
4.52	24.02	80.91	93.77	-56.54	-69.89				47.9016	2.22765	-41.6821	0.172406	Nodal-like			111.423	143.957	133.402	163.479	170.716	197.232				127.917	221.988	-66.9612	0.584028	VCM-like
2.23	147.07	47.9	106.02	-41.68	-65.42				61.5295	2.442	-45.9961	0.412774	Nodal-like			267.959	201.2	380.103	276.114	458.812	332.653				117.106	186.939	-63.7883	0.710882	VCM-like
2.44	66.16	61.53	75.29	-46	-54.73				62.829	1.67888	-60.5554	0.314427	Nodal-like			329.55	184.289	399.921	219.146	463.579	269.795				135.741	344.396	-70.3509	0.543694	VCM-like
1.68	20.97	62.83	99.16	-60.56	-65.32				88.4309	7.81441	-57.6234	0.581746	Nodal-like			174.035	169.319	267.529	195.828	320.097	229.226				126.6	250.107	-65.5068	0.677936	VCM-like
7.81	137.4	88.43	101.95	-57.62	-63.69				82.0179	20.293	-66.4417	0.594351	VCM-like			323.238	185.969	414.923	216.54	476.796	259.953				112.621	131.024	-70.4149	0.740865	VCM-like
20.29	291.64	82.02	128.69	-66.44	-73.9				112.099	12.1453	-74.8977	0.788049	VCM-like			212.968	69.4775	246.657	131.181	287.459	225.099				134.784	310.918	-66.0495	0.342694	VCM-like
12.15	3.36	112.1	90.13	-74.9	-66.76				90.2675	2.1361	-70.5653	0.568513	Nodal-like			75.8944	35.9873	160.649	101.918	221.464	173.319				122.441	292.962	-66.6794	0.747894	VCM-like
2.14	64.97	90.27	87.8	-70.57	-72.14				101.026	5.6454	-74.61	0.751117	Nodal-like			280.83	133.733	330.13	227.58	375.495	267.394				114.138	54.8756	-66.3233	0.834504	VCM-like
5.65	302.95	101.03	128.61	-74.61	-74.61				101.807	5.98108	-73.1636	0.698335	Nodal-like			274.474	217.571	299.195	297.567	328.907	340.488				129.549	264.266	-74.4131	0.701888	VCM-like
5.98	234.3	101.81	124.75	-73.16	-68.45				102.458	5.1282	-74.0643	0.633716	Nodal-like			324.363	227.21	410.937	273.1	462.13	324.17				135.985	281.529	-68.6967	0.462935	VCM-like
5.13	149.55	102.46	112.51	-74.06	-76.48				85.8596	3.7851	-71.1837	0.612643	Nodal-like			94.4295	68.9865	159.757	156.218	203.98	287.519
3.79	181.39	85.86	119.66	-71.18	-67.05												142.992		254.179		412.636						Nodal-like	VCM-like	ACM-like
	73.24		80.84		-62.32						Nodal-like	VCM-like	ACM-like													N	1	14	0
										N	13	3	0													Proportion	0.0666667	0.933333	0
										Proportion	0.8125	0.1875	0
																									APA (mV)	Vmax (mV/ms)	MDP (mV)	APD30/90	Subtype
																								CD151low VIC-CMs	119.11	119.173	-58.3953	0.0817804	ACM-like
									APA (mV)	Vmax (mV/ms)	MDP (mV)	APD30/90	Subtype												123.226	162.936	-66.4177	0.641911	VCM-like
								CD151low AIC-CMs	113.353	202.426	-72.5022	0.529939	VCM-like												107.238	66.5598	-70.5005	0.805199	VCM-like
									110.129	14.4034	-67.4009	0.753926	VCM-like												117.007	106.752	-67.3883	0.538275	VCM-like
									110.039	189.425	-66.2221	0.612038	VCM-like												96.4148	13.7636	-67.3957	0.729883	VCM-like
									71.1006	49.4392	-58.3503	0.44901	VCM-like												110.663	116.915	-69.0033	0.187149	ACM-like
									93.7695	24.0177	-69.8895	0.661613	VCM-like												128.064	187.869	-74.6456	0.604836	VCM-like
									106.024	147.066	-65.4171	0.539776	VCM-like												87.4878	38.4251	-70.3674	0.458437	ACM-like
									75.2919	66.1581	-54.7291	0.185095	ACM-like												100.364	97.9019	-65.2265	0.683072	VCM-like
									99.1633	20.9675	-65.3224	0.615103	VCM-like												110.461	36.6216	-66.5274	0.738655	VCM-like
									101.948	137.403	-63.6915	0.421119	VCM-like												107.125	117.403	-67.4517	0.715397	VCM-like
									128.69	291.639	-73.9048	0.015886	ACM-like												120.06	243.21	-63.4374	0.308654	VCM-like
									90.1254	3.35775	-66.755	0.536308	Nodal-like												130.686	279.992	-67.9118	0.207636	ACM-like
									87.7969	64.9679	-72.1414	0.451686	VCM-like												141.288	392.889	-71.8969	0.500132	VCM-like
									128.61	302.953	-74.6138	0.00973776	ACM-like												132.353	304.089	-67.2712	0.638996	VCM-like
									124.746	234.305	-68.4469	0.0194337	ACM-like												109.792	162.02	-62.1026	0.700896	VCM-like
									112.508	149.55	-76.4824	0.0114898	ACM-like												121.494	288.884	-61.7806	0.239937	ACM-like
									119.656	181.385	-67.0533	0.531573	VCM-like												127.229	301.671	-57.0847	0.346533	VCM-like
									80.8371	73.2433	-62.3159	0.0331301	ACM-like
																											Nodal-like	VCM-like	ACM-like
											Nodal-like	VCM-like	ACM-like													N	0	14	4
										N	1	10	6													Proportion	0	0.777778	0.222222
										Proportion	0.0588235	0.588235	0.352941

## Sheet: Figure 3
Figure 3c
NR2F1		NR2F2		NPPA		KCNA5		KCNJ3
WT	KO	WT	KO	WT	KO	WT	KO	WT	KO
0.07	0.044	0.251	0.214	0.841	0.6	0.033	0.023	0.008	0.008
0.041	0.024	0.206	0.142	0.75	0.357	0.025	0.014	0.01	0.004
0.035	0.051	0.21	0.226	0.313	0.535	0.013	0.017	0.008	0.006
Figure 3d
HEY2		MYL2		IRX4
WT	KO	WT	KO	WT	KO
0.055	0.053	0.235	0.183	0.033	0.016
0.042	0.021	0.141	0.08	0.021	0.01
0.035	0.019	0.335	0.093	0.02	0.033

## Sheet: Figure 4
Figure 4b
NOTCH4		DLL4
CD151high	CD151low	CD151high	CD151low
33.7957	1	9.58212	1
16.1432	5.41473	37.1383	5.28864
31.4823	1.46524	24.3758	5.65462
60.7356	0.295289	7.83533	0.937946
22.6623	2.04381	19.7329	3.2203
32.9638	2.04381	19.7329	3.2203
Figure 4d and 4e
	NR2F1		NR2F2		NPPA		KCNA5		KCNJ3		TBX5		MYL7
CD151high	DMSO	LY411575	DMSO	LY411575	DMSO	LY411575	DMSO	LY411575	DMSO	LY411575	DMSO	LY411575	DMSO	LY411575
	1	2.01215	1	1.44767	1	1.50706	1	1.46077	1	1.8104	1	1.3282	1	1.86479
	1	1.42707	1	1.64496	1	1.50948	1	1.01343	1	1.37145	1	1.1477	1	1.28952
	1	1.42021	1	1.42514	1	1.49081	1	1.24968	1	1.33895	1	1.37065	1	1.85891
CD151low	1	2.18903	1	1.79415	1	1.41697	1	1.03451	1	1.60897	1	1.1865	1	1.62912
	1	1.45059	1	1.4304	1	1.27581	1	0.879656	1	1.39579	1	1.27836	1	1.3181
	1	1.11038	1	1.53909	1	1.31823	1	0.477159	1	1.37574	1	1.1611	1	3.05255
Figure 4g					Figure 4h						Figure 4i					Figure 4j
CD151high		CD151low			APA (mV)	Vmax (mV/ms)	MDP (mV)	APD30/90	Subtype		APD30					APD30
NT	LY	NT	LY		64.1288	17.7005	-61.1442	0.205384	ACM		AIC		LY/CD151low			AIC		LY/CD151low
-57.3325	-72.8814	-72.5022	-61.1442		99.9255	5.98108	-74.0191	0.780888	Nodal-like		base	4-AP	base	4-AP		base	CCh	base	CCh
-53.4334	-76.7281	-67.4009	-74.0191		90.1949	64.2966	-68.2467	0.0670362	ACM		55.556	98.3804	82.1766	106.482		104.78	106.92	129.01	115.11
-52.149	-72.9657	-66.2221	-68.2467		82.1751	36.0113	-66.0069	0.183855	ACM		65.9727	101.853	68.2876	99.5378		72.18	106.91	105.52	93.11
-71.4626	-63.2528	-58.3503	-66.0069		124.074	232.822	-72.1575	0.0359838	ACM		57.8708	63.6579	52.0622	75.2321		89.52	91.51	146.96	127.59
-56.5448	-75.693	-69.8895	-72.1575		78.326	24.8417	-68.7313	0.122824	ACM		78.7043	89.121	98.3804	123.792				128.15	118.79
-41.6821	-79.0933	-65.4171	-68.7313		140.383	330.266	-73.0128	0.0305948	ACM		87.9273	87.9636	82.1426	123.844
-45.9961	-60.4524	-54.7291	-73.0128		130.953	288.487	-74.4744	0.00910088	ACM
-60.5554	-75.1434	-65.3224	-74.4744		116.541	151.644	-78.6412	0.76718	VCM-like		APD90					APD90
-57.6234	-71.9198	-63.6915	-78.6412		102.781	118.715	-68.784	0.122067	ACM		AIC		LY/CD151low			AIC		LY/CD151low
-66.4417	-58.1008	-73.9048	-68.784		126.831	175.265	-76.7093	0.103513	ACM		base	4-AP	base	4-AP		base	CCh	base	CCh
-74.8977	-63.6861	-66.755	-76.7093		82.156	45.2277	-64.0011	0.11123	ACM		93.7507	143.52	115.742	148.149		140.2	148.64	99.43	82.11
-70.5653	-76.4053	-72.1414	-64.0011		70.1092	12.5734	-67.4389	0.0963483	ACM		107.64	141.205	109.955	159.723		129.44	174.04	176.1	149.68
-74.61	-75.5013	-74.6138	-67.4389		130.275	270.827	-73.6958	0.052645	ACM		103.01	113.427	90.2412	109.955		128.25	130.89	142.8	122.65
-73.1636	-63.9282	-68.4469	-73.6958		119.361	199.847	-70.3684	0.0520892	ACM		135.418	149.307	135.418	164.285				110.8	92.21
-74.0643	-68.6256	-76.4824	-70.3684		89.1182	22.7342	-77.8969	0.574271	VCM-like		135.362	127.316	118.008	166.668
-71.1837	-60.9428	-67.0533	-77.8969		128.13	260.818	-73.7106	0.362534	VCM-like
	-72.5799	-62.3159	-73.7106		137.203	373.787	-73.8762	0.260072	ACM
	-75.2351		-73.8762		134.884	348.276	-71.2427	0.0251475	ACM
	-77.5016		-71.2427		137.426	369.026	-72.8206	0.0021306	ACM
			-72.8206
							Nodal-like	VCM-like	ACM-like
						N	1	3	16
						Proportion	0.05	0.15	0.8

## Sheet: Figure 5
Figure 5a
MYH7		MYL3		MYL2		TNNC1		PCDH7		SMYD2		IDH2		FHL2
High	Low	High	Low	High	Low	High	Low	High	Low	High	Low	High	Low	High	Low
84935	40827	76173	65636	10180	4355	49324	33495	11302	9159	2610	1697	11101	8977	20508	29346
30251	11809	65767	57056	6156	2806	36688	26302	9391	7335	2072	1391	9542	9118	19291	29431
119285	83210	55535	50084	10544	4193	43181	33600	8990	7012	3101	2330	11957	10112	32528	42673
Figure 5c
Ki-67+ CMs (%)
CD151high	CD151low
15.3061	12.4424
11.9588	18.7075
8.39041	14.3266
Figure 5d
Binucleated CMs (%)
CD151high	CD151low
17.5943	8.75
19.3548	6.04027
17.3913	4.09357
